# Supplementary material for: Modular and mechanistic changes across stages of colorectal cancer
Source: BMC Cancer. 2022 Apr 21;22:436. doi: 10.1186/s12885-022-09479-3 (PMC9022252; doi:10.1186/s12885-022-09479-3)
Supplement: Supplementary file 1 — Additional file 1: Supplementary tables. An .xlsx file containing all supplementary tables listed in manuscript as individual sheets. [file 12885_2022_9479_MOESM1_ESM.xlsx]

## Sheet: Table_S1
	Table S1: Properties for unweighted networks. Number of patients, Pearson Correlation Coefficient (PCC) cut-off, number of edges, number of communities and modularity scores for each stage are represented in this table.
		# of patients	PCC cut-off	# of edges	# of communities	Modularity
	Normal	22	0.6523	1809792	17	0.42
	Stage I	13	0.8009	507603	17	0.5
	Stage II	37	0.5186	1063390	9	0.43
	Stage III	34	0.5392	1214109	8	0.44
	Stage IV	20	0.6788	763554	11	0.45

## Sheet: Table_S2
	Table S2: Number of nodes and edges for communities detected using Louvain method for the stage-specific networks. The numbers in parenthesis after the name of each stage represent the number of communities detected for that stage. For example, there are 18 communities in normal. Communities with more than 10 nodes have been shown in this table.
			Community #1	Community #2	Community #3	Community #4	Community #5	Community #6	Community #7	Community #8	Community #9
	Normal (18)	# of nodes	5348	4013	2377	2372	1069	871
		# of edges	184547	318652	207706	463126	31346	11559
	Stage I (17)	# of nodes	3243	2839	2793	2530	2417	2229
		# of edges	17290	54732	124515	44858	41793	78672
	Stage II (9)	# of nodes	4037	2962	2659	2238	1979	1237	453	427	70
		# of edges	154202	147945	43421	176463	92906	29645	6352	5127	852
	Stage III (9)	# of nodes	3911	3746	2798	2276	1383	1122	772	52
		# of edges	120208	250750	233255	92195	56667	25666	13155	576
	Stage IV (11)	# of nodes	4652	3073	2788	2580	2354	610
		# of edges	63162	154919	124920	25201	145270	5764

## Sheet: Table_S3
	Table S3: Number of nodes and edges for communities detected using Louvain method for the unweighted networks. The numbers in parenthesis after the name of each stage represent the number of communities detected for that stage. For example, there are 17 communities in normal. Communities with more than 10 nodes have been shown in this table.
			Community #1	Community #2	Community #3	Community #4	Community #5	Community #6	Community #7	Community #8	Community #9
	Normal (17)	# of nodes	4454	3754	2974	2467	2401
		# of edges	342497	138091	52479	426713	250974
	Stage I (17)	# of nodes	3689	2791	2645	2633	2257	2036
		# of edges	21900	124138	77361	31701	66040	38945
	Stage II (9)	# of nodes	4032	2807	2722	2258	2069	996	749	262	167
		# of edges	153718	46138	121932	177869	96509	25178	20207	3216	2622
	Stage III (8)	# of nodes	4083	3820	2909	2869	1451	883	46
		# of edges	90003	257021	146248	241832	57396	14408	520
	Stage IV (11)	# of nodes	4441	3584	2913	2662	1799	658
		# of edges	48738	163701	166019	125692	20634	6153

## Sheet: Table_S4
	Table S4: Comparing unweighted networks of stages using NMI metric. When a network is compared with itself, NMI is 1 (diagonal elements). Larger (smaller) the value of NMI, the more (less) similar are the two networks being compared.
		Normal	Stage I	Stage II	Stage III	Stage IV
	Normal	1	0.0212	0.0351	0.0383	0.0257
	Stage I		1	0.0635	0.0629	0.0514
	Stage II			1	0.1435	0.0965
	Stage III				1	0.0877
	Stage IV					1

## Sheet: Table_S5
	Table S5: Jaccard index (JI) as a percentage for all pairs of communities with more than 100 genes, detected by Louvain for the stage-specific networks. The maximum value of each column is highlighted if it is greater than 5%.
		5348	4013	2377	2372	1069	871	Normal
	3243	15.58	9.82	9.77	10.88	4.84	4.68
	2839	16.76	6.78	7.08	9.43	8.86	3.14
	2793	6.71	22.81	8.52	4.01	3.59	8.15
	2530	12.54	9.8	9.87	8.67	3.3	3.63
	2417	12.15	6.42	8.05	12.97	5.09	3.46
	2229	11.46	12.43	7.62	5.31	4.2	2.28
	Stage I
		5348	4013	2377	2372	1069	871	Normal			3243	2839	2793	2530	2417	2229	Stage I
	4037	8.84	30.81	9.21	4.26	4.27	8.01			4037	8.38	4.72	35.62	8.98	4.62	9.41
	2962	17.16	9.33	8.67	8.39	5.39	2.76			2962	10.06	16.6	4.77	6.21	6.58	14.39
	2659	14.35	7.79	8.6	10.57	4.46	3.82			2659	14.89	8.48	4.26	11.93	7.22	7.55
	2238	13.43	5.77	7.83	10.5	4.09	3.12			2238	6.93	6.37	3.28	5.96	25.03	5.16
	1979	8.5	5.88	9.64	13.31	2.8	3.45			1979	11.46	7.16	3.99	11.69	5.8	5.62
	1237	8.54	3.88	3.7	3.47	10.76	2.33			1237	4.89	12.66	2.78	5.37	3.13	4.71
	453	3.18	1.85	3.13	2.91	0.73	1.22			453	3.94	2.36	0.78	3.18	2.46	1.94
	427	3.05	1.83	2.37	1.78	2.96	1.49			427	2.8	3	1.13	3	2.52	1.53
	70	0.44	0.22	0.53	0.7	0.35	0.21			70	0.21	0.62	0.03	0.19	1.43	0.17
	Stage II									Stage II
		5348	4013	2377	2372	1069	871	Normal			3243	2839	2793	2530	2417	2229	Stage I			4037	2962	2659	2238	1979	1237	453	427	Stage II
	3911	20.89	11.7	10.03	8.8	4.78	3.71			3911	11.83	15.82	5.44	8.76	9.24	15.65			3911	6.21	30	9.92	7.39	7.84	3.94	2.9	2.14
	3746	8.2	29.23	9.22	3.91	4.15	8.38			3746	7.39	3.7	35.08	9.59	4.03	9.9			3746	49.13	4.52	4.45	2.54	4.2	3.27	0.77	1.21
	2798	12.78	6.27	11.15	15.66	4.15	2.8			2798	10.95	7.84	3.29	8.29	22.71	5.01			2798	3.83	5.3	12.75	32.07	4.32	2.05	1.82	2.28
	2276	10.94	6.58	9.07	13.67	3.02	3.01			2276	12.75	7.91	4.39	12.53	5.89	6.3			2276	3.8	6.53	10.85	4.06	19.83	3.57	6.89	2.23
	1383	10.63	3.99	3.01	2.65	11.81	2.73			1383	4.95	14.6	3.55	5.16	4.34	3.82			1383	3.67	4.17	4.99	2.81	2.91	27.68	0.71	2.78
	1122	6.96	4.77	4.98	4.77	3.99	2.94			1122	8.37	5.74	2.78	5.64	4.89	3.2			1122	3.2	4.13	8	3.42	8.12	2.3	0.83	4.03
	772	5.06	4.04	3.28	3.46	2.96	2.05			772	5.66	3.65	2.98	4.1	2.74	3.84			772	3.6	3.66	6.62	1.86	3	3.03	3.03	2.57
	53	0.39	0.25	0.21	0.58	0.18	0.11			53	0.46	0.59	0.18	0.08	0.37	0.22			53	0.15	0.2	0.3	0.13	0.49	0.16	0.4	3.45
	Stage III									Stage III									Stage III
		5348	4013	2377	2372	1069	871	Normal			3243	2839	2793	2530	2417	2229	Stage I			4037	2962	2659	2238	1979	1237	453	427	Stage II			3911	3746	2798	2276	1383	1122	772	Stage III
	4652	22.64	10.69	9.76	13.51	5.44	3.95			4652	16.34	15.26	6.98	11.4	11.11	9.89			4652	8.59	16.8	20.15	8.57	7.47	4.94	3.36	3.7			4652	17.75	7.36	15.65	11.83	5.49	6.24	7.19
	3073	7.53	24.71	8.98	4.25	4.28	6.25			3073	7.38	4.08	30.12	8.29	3.29	9.16			3073	38.54	5.25	3.93	3.13	5.29	2.42	0.69	1.04			3073	6.2	39.08	3	4.9	2.86	2.74	2.18
	2788	12.7	8.3	10.65	13.33	3.68	3.07			2788	11.05	9.88	3.79	10.63	9.51	11.44			2788	4.45	12.33	5.46	10.36	19.47	4.65	3.45	1.45			2788	14.14	4.86	9.53	15.64	3.22	6.51	3.19
	2580	13.18	10.81	6.6	5.23	7.7	6.12			2580	10.89	11.71	9.97	6.06	7.93	6.37			2580	12.86	8.54	7.91	4.42	3.64	14.25	1.92	2.77			2580	9.92	11.33	5.35	4.43	16.94	5.47	3.08
	2354	12.55	7.46	9.77	8.89	4.78	2.84			2354	7.66	9.05	3.17	11.05	15.41	5.62			2354	2.86	7.35	9.29	21	6.8	4.48	2.86	2.09			2354	10.73	3.21	17.6	7.35	5.15	6.04	2.73
	610	3.67	3.68	2.65	2.58	3.07	2.21			610	3.46	3.23	3	2.51	2.68	4.3			610	3.29	3.9	3.88	2.12	2.01	2.73	1.92	2.57			610	4.31	2.74	2.68	3	2.94	2.49	2.45
	Stage IV									Stage IV									Stage IV											Stage IV

## Sheet: Table_S6
	Table S6: A comparison of KEGG pathway enrichment results between the third community of stage I with 2793 genes and the second community of normal with 4013 genes for the stage-specific networks. Pathways with p-value less than 0.01 are selected from the third community of stage I and are compared with the corresponding communities in normal. The first column lists the broad category of pathways…
			Stage I, Community #3 (2793)					Normal, Community #2 (4013)
		Term (Pathway/function)	Count	p-value	Genes	FE	Common	Count	p-value	Genes	FE
	EIP	hsa04080:Neuroactive ligand-receptor interaction	77	6.86051e-16	2914, 2915, 2912, 5731, 1145, 11255, 1144, 2740, 1394, 9248, 2911, 5023, 155, 2897, 6869, 151, 2895, 886, 887, 2901, 4159, 2902, 1137, 5745, 1136, 1135, 2890, 1081, 2900, 4544, 3354, 1511, 3350, 3952, 1141, 1814, 1815, 2566, 1816, 6752, 22953, 134, 6753, 8698, 3361, 3362, 3363, 6344, 2696, 4985, 4986, 83551, 2558, 554, 2831, 2834, 3274, 146, 147, 148, 2925, 799, 10316, 23620, 2692, 9568, 2693, 53…	2.6339	42	78	9.0969e-10	2914, 2147, 2913, 1146, 1145, 11255, 1144, 2740, 9248, 2911, 5739, 155, 2743, 5024, 2897, 2899, 151, 2895, 9002, 887, 4923, 2901, 4159, 10161, 53637, 2902, 1137, 2906, 1133, 1135, 5030, 2900, 4543, 5028, 4544, 3351, 3354, 200959, 3952, 2847, 2563, 1813, 1141, 1142, 1815, 2566, 22953, 2560, 3361, 3363, 6344, 3356, 4988, 2837, 4985, 9127, 8811, 4986, 554, 2557, 552, 2832, 2831, 553, 146, 1442, 2925…	1.9949
	EIP	hsa04010:MAPK signaling pathway	54	5.28627e-07	782, 5894, 9344, 7124, 2253, 2251, 59283, 2250, 59285, 2249, 84867, 26291, 5582, 5600, 9448, 10235, 5881, 777, 5609, 2263, 5923, 23542, 778, 779, 23162, 1852, 2259, 6197, 2255, 2257, 8986, 2318, 6300, 1956, 10369, 8074, 10368, 4803, 9479, 283748, 27091, 4137, 27092, 27006, 5155, 5567, 5058, 8912, 8913, 9175, 4772, 115727, 4915, 4914	2.02238	29	61	2.08611e-05	3725, 782, 784, 786, 2253, 2251, 59283, 5536, 5533, 59284, 84867, 5159, 5601, 55799, 5600, 673, 5881, 777, 774, 5922, 5923, 23542, 778, 6885, 1326, 779, 23162, 208, 5921, 1852, 8822, 5495, 8823, 2255, 2885, 8986, 5598, 9261, 3845, 10369, 10368, 8817, 6789, 4803, 6788, 7048, 9479, 57551, 7043, 283748, 27091, 27092, 4137, 27006, 5155, 8912, 8913, 8911, 10454, 4914, 10746	1.70811
	EIP	hsa04024:cAMP signaling pathway	44	2.38996e-06	6752, 134, 114, 5894, 2740, 148327, 3362, 3991, 2696, 482, 55811, 5348, 51806, 107, 4659, 84699, 4881, 2902, 1262, 10411, 5881, 816, 5567, 778, 5058, 2890, 779, 1385, 9568, 2693, 491, 8310, 492, 3354, 2492, 5293, 610, 7434, 3350, 5338, 1258, 4772, 1816, 6755	2.1056	16	37	0.0616399	3725, 4301, 5140, 5141, 111, 2740, 3991, 51806, 109, 108, 107, 5601, 2902, 1262, 815, 5881, 2906, 673, 778, 779, 208, 810, 5290, 492, 3351, 3354, 2492, 7410, 610, 7434, 10021, 5338, 1258, 23439, 1813, 116444, 163688	1.32386
	EIP	hsa04014:Ras signaling pathway	48	2.93187e-06	1435, 5894, 1956, 56034, 2788, 2787, 2253, 64926, 2251, 2250, 3363, 8074, 2785, 2249, 51806, 4803, 26291, 4804, 3630, 5582, 4233, 2902, 283748, 30814, 8398, 9610, 27006, 10235, 5155, 5881, 5322, 2263, 5923, 5567, 5058, 2324, 8831, 22821, 29110, 2259, 9462, 5293, 2255, 26279, 2257, 5338, 51764, 115727	2.01243	20	41	0.0720573	8437, 4301, 3845, 2253, 2251, 3363, 2785, 8817, 6789, 51806, 4803, 94235, 5159, 5966, 5601, 2902, 283748, 30814, 9610, 27006, 5155, 5881, 5922, 5923, 10928, 2324, 8831, 22821, 208, 5921, 1942, 29110, 810, 5290, 8822, 8823, 2255, 8315, 2885, 5338, 163688	1.28523
	EIP	hsa04020:Calcium signaling pathway	40	6.50826e-06	22953, 5330, 2915, 114, 6261, 5731, 1956, 3709, 487, 3361, 3362, 2911, 3363, 5023, 155, 6869, 51806, 107, 886, 887, 5582, 2902, 5153, 3274, 146, 147, 777, 816, 148, 2925, 85366, 5567, 778, 779, 8912, 491, 8913, 492, 6915, 1816	2.11736	21	43	0.00045418	22953, 5330, 6261, 3361, 2911, 3363, 5533, 155, 5024, 3356, 9127, 5260, 109, 51806, 108, 107, 887, 4923, 552, 553, 5159, 2902, 146, 4846, 815, 777, 2906, 1133, 774, 2925, 85366, 2776, 778, 779, 810, 8912, 8913, 492, 3973, 8911, 340156, 6915, 163688	1.70185
	OS	hsa04725:Cholinergic synapse	29	7.51129e-06	5330, 114, 3709, 2788, 2787, 148327, 3761, 2785, 43, 107, 5582, 84699, 1137, 596, 816, 1136, 5567, 778, 779, 1385, 2775, 3763, 5293, 3785, 3786, 51764, 1141, 6572, 9132	2.4755	12	25	0.0194817	5330, 111, 3845, 3761, 1103, 2785, 109, 108, 107, 94235, 1137, 815, 1133, 774, 2776, 778, 779, 3770, 2775, 208, 5290, 3785, 3786, 1141, 6572	1.5956
	OS	hsa04261:Adrenergic signaling in cardiomyocytes	32	3.07525e-05	782, 5330, 114, 6300, 6324, 148327, 10369, 59283, 10368, 59285, 7139, 482, 51806, 107, 84699, 10411, 27091, 146, 5600, 596, 27092, 147, 148, 816, 5567, 778, 779, 1385, 6331, 491, 492, 186	2.19715	16	37	0.00012769	782, 5330, 784, 786, 111, 55844, 6324, 59283, 10369, 10368, 5520, 59284, 4634, 3753, 4633, 109, 51806, 108, 107, 55799, 27091, 146, 5600, 815, 27092, 2776, 778, 779, 208, 810, 492, 5522, 4624, 186, 23439, 55012, 163688	1.89945
	OS	hsa04911:Insulin secretion	23	4.62263e-05	5330, 114, 2645, 816, 3651, 3782, 5567, 778, 2740, 779, 1385, 148327, 6833, 3779, 2695, 482, 3767, 107, 886, 3630, 5582, 84699, 5864	2.56388	8	17	0.136277	5330, 815, 111, 3782, 2776, 778, 2740, 779, 3780, 6833, 9699, 3767, 109, 108, 2864, 107, 23439	1.41689
	OS	hsa04726:Serotonergic synapse	27	6.30292e-05	5330, 5894, 170572, 3709, 2788, 2787, 3361, 3362, 3363, 2785, 3359, 5582, 247, 1565, 283748, 10411, 5567, 778, 779, 2775, 3762, 3763, 239, 3354, 3350, 51764, 9177	2.30478	13	26	0.0104605	5330, 2560, 4129, 170572, 111, 3845, 3361, 3363, 2785, 3356, 94235, 247, 1565, 283748, 673, 774, 2776, 778, 779, 2775, 351, 239, 3351, 3354, 3765, 260293	1.65942
	OS	hsa04921:Oxytocin signaling pathway	32	0.000162306	782, 5330, 114, 6261, 57172, 5894, 1956, 3709, 3761, 10369, 59283, 10368, 59285, 51806, 107, 4659, 5582, 4881, 283748, 27091, 27092, 816, 5567, 85366, 778, 779, 2775, 3762, 3763, 84254, 54776, 4772	2.02138	17	41	3.18417e-05	3725, 782, 5330, 57172, 6261, 784, 4776, 786, 111, 3845, 5020, 59283, 3761, 10369, 10368, 5533, 59284, 109, 51806, 108, 107, 5562, 55799, 283748, 6714, 27091, 4846, 815, 27092, 85366, 2776, 778, 779, 3770, 2775, 810, 3765, 340156, 7226, 5598, 163688	1.93642
	EIP	hsa04022:cGMP-PKG signaling pathway	33	0.000189792	134, 5330, 114, 5894, 4879, 3709, 487, 148327, 2626, 155, 3779, 151, 482, 4985, 51806, 107, 4659, 3630, 84699, 4881, 146, 147, 148, 85366, 778, 779, 1385, 491, 492, 1258, 4772, 8471, 5593	1.979	14	27	0.224621	5330, 5140, 4776, 4879, 111, 2626, 155, 5533, 151, 4985, 51806, 109, 108, 107, 4846, 146, 2776, 85366, 778, 779, 208, 810, 492, 340156, 23439, 1258, 163688	1.21063
	OS	hsa04723:Retrograde endocannabinoid signaling	24	0.000257794	5330, 2915, 114, 5600, 6300, 22999, 3709, 2788, 2787, 5567, 778, 2890, 779, 2911, 57030, 2775, 2785, 3762, 3763, 107, 51764, 2558, 2566, 5582	2.25153	11	23	0.0227105	5601, 5330, 2560, 5600, 774, 22999, 111, 2776, 778, 779, 2911, 57030, 2775, 2785, 3765, 200959, 109, 108, 107, 2563, 2557, 2566, 94235	1.61329
	OS	hsa04724:Glutamatergic synapse	26	0.000264486	2914, 2915, 5330, 2912, 114, 1742, 3709, 2788, 2787, 2911, 57030, 2785, 2897, 107, 5582, 2901, 283748, 2902, 5567, 6506, 2890, 2775, 2900, 6511, 5338, 51764	2.16101	13	29	0.00189127	2914, 5330, 2913, 9454, 111, 27165, 2911, 156, 57030, 5533, 2785, 2897, 2899, 109, 108, 107, 94235, 50944, 2901, 283748, 2902, 2906, 2776, 2775, 2900, 54407, 9229, 5338, 116444	1.80218
	OS	hsa04713:Circadian entrainment	23	0.000270763	5330, 2902, 114, 6261, 816, 2788, 2787, 5567, 2890, 1385, 2775, 2785, 8912, 3762, 4544, 8913, 3763, 55811, 51806, 107, 51764, 5582, 5593	2.294	10	22	0.0219653	5330, 2902, 6261, 815, 2906, 111, 2776, 2775, 810, 2785, 8912, 4543, 4544, 8913, 3765, 8911, 51806, 109, 108, 107, 94235, 163688	1.64061
	EIP	hsa04015:Rap1 signaling pathway	40	0.000271643	5330, 114, 1435, 5894, 6300, 1956, 375189, 56034, 2253, 2251, 2250, 84552, 8074, 9863, 3674, 2249, 51806, 4803, 107, 26291, 3630, 4804, 5582, 4233, 2902, 10411, 5600, 27006, 10235, 5155, 5881, 2263, 3690, 2324, 2775, 2259, 5293, 2255, 2257, 7094	1.8048	16	42	0.0170149	5330, 4301, 26037, 111, 3845, 2253, 2251, 1499, 8817, 3674, 109, 51806, 4803, 889, 108, 107, 9002, 10636, 5159, 2902, 6714, 5600, 27006, 5155, 5881, 673, 3397, 2776, 9564, 3690, 2324, 2775, 208, 810, 1942, 5028, 5290, 8822, 8823, 2255, 1813, 163688	1.41689
	CP	hsa04810:Regulation of actin cytoskeleton	39	0.000552156	5894, 1956, 375189, 56034, 2253, 2251, 7454, 2250, 8074, 3984, 10297, 3674, 2249, 4659, 26291, 3630, 26999, 29895, 3672, 58498, 27006, 93408, 5155, 5881, 2263, 85366, 9087, 3690, 5058, 28964, 8394, 2259, 5293, 2255, 2257, 54776, 3645, 88, 89	1.75968	15	38	0.0854816	2147, 3845, 2253, 2251, 1072, 3682, 3984, 4633, 8817, 3674, 1729, 22801, 5829, 29895, 5159, 4342, 5747, 6714, 27006, 5155, 5881, 1133, 673, 85366, 9087, 9564, 3690, 3691, 54961, 5290, 8822, 7410, 8823, 340156, 2255, 3645, 88, 89	1.28195
	OS	hsa04925:Aldosterone synthesis and secretion	20	0.000587021	6770, 5330, 114, 57172, 816, 3709, 5567, 778, 779, 148327, 1385, 3991, 8912, 8913, 3777, 51806, 107, 5582, 84699, 4881	2.33956	9	18	0.0568843	5330, 57172, 815, 111, 2776, 778, 779, 3991, 810, 8912, 8913, 8911, 51806, 109, 108, 107, 51305, 163688	1.57432
	OS	hsa04270:Vascular smooth muscle contraction	24	0.00221505	5330, 283748, 114, 8398, 30814, 146, 147, 10266, 148, 5894, 5322, 3709, 5567, 85366, 778, 779, 3779, 51806, 26279, 107, 4659, 54776, 5582, 4881	1.94363	9	21	0.207351	5330, 283748, 30814, 146, 673, 111, 85366, 2776, 778, 779, 5739, 9826, 810, 340156, 51806, 109, 108, 107, 552, 553, 163688	1.27157
	HD	hsa05414:Dilated cardiomyopathy	19	0.00243522	782, 6442, 114, 27091, 3672, 27092, 7124, 5567, 778, 3690, 779, 10369, 59283, 10368, 59285, 7139, 3674, 107, 4607	2.1432	12	26	0.000149563	782, 784, 786, 111, 10369, 59283, 1605, 10368, 59284, 4634, 4633, 3674, 109, 108, 107, 7273, 22801, 7043, 55799, 27091, 27092, 778, 3690, 779, 3691, 4607	2.19281
	EIP	hsa04060:Cytokine-cytokine receptor interaction	41	0.00261374	4049, 1435, 2056, 1271, 7124, 10850, 643, 3460, 6346, 3626, 3456, 4050, 8794, 1440, 7066, 4804, 269, 4055, 3596, 64109, 1441, 1489, 23495, 282618, 8784, 6361, 2826, 2688, 2689, 3467, 3952, 6368, 55801, 29949, 3565, 58191, 64806, 3568, 3588, 3589, 2057	1.5987	14	37	0.400751	115650, 3581, 1271, 3605, 3561, 7293, 10850, 8200, 6369, 3624, 1438, 8740, 3458, 3456, 8794, 1440, 3556, 7048, 269, 2833, 7043, 3594, 51561, 3592, 655, 3452, 27190, 8784, 6361, 2826, 10913, 2688, 3952, 3565, 3586, 3568, 3589	1.0787
	OS	hsa04640:Hematopoietic cell lineage	19	0.00364404	1435, 2056, 3672, 1441, 7124, 945, 2322, 933, 3690, 3674, 1378, 1791, 2208, 3565, 1440, 7066, 3568, 2057, 3589	2.0693	9	18	0.0982338	920, 3581, 7037, 945, 2322, 3690, 2323, 2815, 924, 912, 948, 1438, 3674, 1791, 3565, 1440, 3568, 3589	1.46575
	OS	hsa04744:Phototransduction	9	0.0052512	9626, 51806, 8787, 1258, 5148, 6011, 2978, 5957, 6010	3.1584	6	9	0.0283723	9626, 51806, 5158, 1258, 5148, 810, 5957, 163688, 6010	2.36148
	OS	hsa04750:Inflammatory mediator regulation of TRP channels	20	0.00604322	5330, 283748, 114, 8398, 5600, 816, 6300, 3709, 162514, 5567, 239, 5293, 51806, 4803, 55515, 59341, 40, 107, 5582, 4914	1.93372	11	25	0.00402587	5601, 5330, 283748, 6714, 5600, 815, 111, 162514, 79054, 2776, 810, 3356, 5290, 239, 109, 51806, 4803, 41, 55515, 108, 59341, 107, 3556, 4914, 163688	1.80726
	HD	hsa05218:Melanoma	16	0.00622871	27006, 5155, 5894, 1956, 56034, 2253, 2251, 2250, 8074, 2259, 5293, 2249, 2255, 2257, 26291, 4233	2.13526	5	15	0.118331	27006, 5155, 673, 3845, 1029, 2253, 5925, 2251, 208, 5290, 8817, 8822, 8823, 2255, 5159	1.49671
	OS	hsa04720:Long-term potentiation	15	0.00779296	2915, 2902, 5330, 10411, 114, 5894, 816, 3709, 5567, 2890, 2911, 6197, 51806, 107, 5582	2.15346	5	13	0.212863	2902, 5330, 815, 673, 2906, 2776, 3845, 2911, 5533, 810, 51806, 107, 163688	1.39542
		Unique genes for all pathways	295				138	309

## Sheet: Table_S7
	Table S7: A comparison of KEGG pathway enrichment results between the third community of stage I with 2793 genes and the first community of stage II with 4037 genes for the stage-specific networks. Pathways with p-value less than 0.01 are selected from the third community of stage I and are compared with the corresponding communities in stage II. The first column lists the broad category of pathw…
			Stage I, Community #3 (2793)					Stage II, Community #1 (4037)
		Term (Pathway/function)	Count	p-value	Genes	FE	Common	Count	p-value	Genes	FE
	EIP	hsa04080:Neuroactive ligand-receptor interaction	77	6.86051e-16	2914, 2915, 2912, 5731, 1145, 11255, 1144, 2740, 1394, 9248, 2911, 5023, 155, 2897, 6869, 151, 2895, 886, 887, 2901, 4159, 2902, 1137, 5745, 1136, 1135, 2890, 1081, 2900, 4544, 3354, 1511, 3350, 3952, 1141, 1814, 1815, 2566, 1816, 6752, 22953, 134, 6753, 8698, 3361, 3362, 3363, 6344, 2696, 4985, 4986, 83551, 2558, 554, 2831, 2834, 3274, 146, 147, 148, 2925, 799, 10316, 23620, 2692, 9568, 2693, 53…	2.6339	63	108	4.52706e-26	2147, 5731, 5021, 2740, 9340, 1394, 9248, 6870, 5739, 155, 154, 6869, 150, 151, 886, 680, 887, 4829, 134860, 5030, 4887, 3351, 3354, 1511, 5029, 2847, 1813, 1814, 1816, 6752, 6753, 5617, 57053, 2837, 56413, 83551, 1269, 2832, 2831, 1442, 799, 23620, 9568, 5340, 7434, 186, 51289, 2915, 2912, 1146, 1145, 11255, 1144, 2911, 2897, 7253, 2899, 2895, 9002, 8973, 2901, 53637, 2902, 1137, 2903, 2905, 290…	2.82026
	EIP	hsa04010:MAPK signaling pathway	54	5.28627e-07	782, 5894, 9344, 7124, 2253, 2251, 59283, 2250, 59285, 2249, 84867, 26291, 5582, 5600, 9448, 10235, 5881, 777, 5609, 2263, 5923, 23542, 778, 779, 23162, 1852, 2259, 6197, 2255, 2257, 8986, 2318, 6300, 1956, 10369, 8074, 10368, 4803, 9479, 283748, 27091, 4137, 27092, 27006, 5155, 5567, 5058, 8912, 8913, 9175, 4772, 115727, 4915, 4914	2.02238	38	57	0.000162631	782, 786, 5894, 2002, 7124, 2251, 59283, 2250, 59285, 2248, 2249, 3925, 84867, 5582, 5778, 55799, 5600, 9448, 10235, 5881, 4216, 5609, 5923, 23542, 5924, 4296, 778, 9254, 779, 1852, 2259, 8822, 8823, 80824, 2255, 2256, 8986, 5599, 1956, 10369, 8074, 10368, 4803, 9020, 9479, 7043, 27091, 4137, 27092, 27006, 5155, 5568, 8912, 8913, 8911, 115727, 4914	1.62967
	EIP	hsa04024:cAMP signaling pathway	44	2.38996e-06	6752, 134, 114, 5894, 2740, 148327, 3362, 3991, 2696, 482, 55811, 5348, 51806, 107, 4659, 84699, 4881, 2902, 1262, 10411, 5881, 816, 5567, 778, 5058, 2890, 779, 1385, 9568, 2693, 491, 8310, 492, 3354, 2492, 5293, 610, 7434, 3350, 5338, 1258, 4772, 1816, 6755	2.1056	28	59	6.91506e-09	114, 5894, 111, 5021, 2740, 154, 7253, 482, 55811, 480, 6662, 2902, 2903, 2905, 2906, 5881, 2892, 778, 2890, 779, 196883, 477, 3351, 3354, 7410, 9586, 1813, 1816, 6752, 134, 23533, 5599, 3991, 3362, 5348, 51806, 108, 1262, 2735, 8503, 815, 816, 5568, 9568, 2693, 810, 491, 51738, 492, 2492, 7434, 10021, 5338, 1258, 23439, 11069, 116444, 5296, 163688	2.15542
	EIP	hsa04014:Ras signaling pathway	48	2.93187e-06	1435, 5894, 1956, 56034, 2788, 2787, 2253, 64926, 2251, 2250, 3363, 8074, 2785, 2249, 51806, 4803, 26291, 4804, 3630, 5582, 4233, 2902, 283748, 30814, 8398, 9610, 27006, 10235, 5155, 5881, 5322, 2263, 5923, 5567, 5058, 2324, 8831, 22821, 29110, 2259, 9462, 5293, 2255, 26279, 2257, 5338, 51764, 115727	2.01243	29	51	0.000365044	5063, 4303, 5894, 2002, 2251, 2250, 10298, 2248, 2249, 3630, 5582, 94235, 5228, 2902, 2903, 10235, 5881, 5322, 5923, 5924, 2324, 8831, 2259, 8822, 8823, 2255, 2256, 8315, 3643, 23533, 1435, 5599, 1956, 2788, 8074, 3363, 2785, 2793, 4803, 51806, 4804, 8503, 5155, 27006, 5568, 810, 26279, 5338, 115727, 5296, 163688	1.63232
	EIP	hsa04020:Calcium signaling pathway	40	6.50826e-06	22953, 5330, 2915, 114, 6261, 5731, 1956, 3709, 487, 3361, 3362, 2911, 3363, 5023, 155, 6869, 51806, 107, 886, 887, 5582, 2902, 5153, 3274, 146, 147, 777, 816, 148, 2925, 85366, 5567, 778, 779, 8912, 491, 8913, 492, 6915, 1816	2.11736	34	56	2.58138e-09	5330, 2915, 114, 6261, 5731, 5021, 2911, 6870, 155, 154, 6869, 5260, 886, 887, 5582, 2902, 2903, 2905, 2906, 1133, 4842, 85366, 113026, 778, 779, 196883, 1816, 22953, 1956, 3709, 3361, 3362, 3363, 3356, 9127, 51806, 56413, 108, 553, 3274, 146, 815, 147, 816, 148, 2925, 5568, 810, 491, 8912, 8913, 492, 8911, 6915, 91807, 163688	2.26298
	OS	hsa04725:Cholinergic synapse	29	7.51129e-06	5330, 114, 3709, 2788, 2787, 148327, 3761, 2785, 43, 107, 5582, 84699, 1137, 596, 816, 1136, 5567, 778, 779, 1385, 2775, 3763, 5293, 3785, 3786, 51764, 1141, 6572, 9132	2.4755	18	31	0.000161089	23533, 5330, 114, 3709, 111, 2788, 3761, 2785, 2793, 43, 108, 8973, 94235, 5582, 1137, 8503, 815, 1133, 816, 1136, 778, 5568, 779, 196883, 2775, 3785, 3786, 9586, 1141, 6572, 5296	2.02015
	OS	hsa04261:Adrenergic signaling in cardiomyocytes	32	3.07525e-05	782, 5330, 114, 6300, 6324, 148327, 10369, 59283, 10368, 59285, 7139, 482, 51806, 107, 84699, 10411, 27091, 146, 5600, 596, 27092, 147, 148, 816, 5567, 778, 779, 1385, 6331, 491, 492, 186	2.19715	24	43	2.72312e-07	782, 5330, 114, 786, 111, 6324, 59283, 10369, 10368, 59285, 154, 4634, 7139, 4633, 482, 51806, 480, 108, 4635, 55799, 146, 5600, 27091, 147, 815, 27092, 816, 148, 778, 5568, 779, 9254, 6331, 196883, 477, 810, 491, 492, 9586, 186, 11069, 23439, 163688	2.2539
	OS	hsa04911:Insulin secretion	23	4.62263e-05	5330, 114, 2645, 816, 3651, 3782, 5567, 778, 2740, 779, 1385, 148327, 6833, 3779, 2695, 482, 3767, 107, 886, 3630, 5582, 84699, 5864	2.56388	18	31	4.29655e-07	5330, 2645, 114, 111, 3782, 2740, 3780, 3779, 2695, 482, 9699, 480, 108, 3630, 886, 5582, 5864, 815, 816, 3651, 27345, 778, 5568, 779, 6833, 196883, 477, 3767, 9586, 11069, 23439	2.63808
	OS	hsa04726:Serotonergic synapse	27	6.30292e-05	5330, 5894, 170572, 3709, 2788, 2787, 3361, 3362, 3363, 2785, 3359, 5582, 247, 1565, 283748, 10411, 5567, 778, 779, 2775, 3762, 3763, 239, 3354, 3350, 51764, 9177	2.30478	19	26	0.00807871	5330, 5894, 170572, 3709, 111, 2788, 3361, 3362, 3363, 2785, 3356, 2793, 3359, 94235, 5582, 247, 1565, 778, 5568, 779, 2775, 3762, 3351, 3354, 3765, 9177	1.69432
	OS	hsa04921:Oxytocin signaling pathway	32	0.000162306	782, 5330, 114, 6261, 57172, 5894, 1956, 3709, 3761, 10369, 59283, 10368, 59285, 51806, 107, 4659, 5582, 4881, 283748, 27091, 27092, 816, 5567, 85366, 778, 779, 2775, 3762, 3763, 84254, 54776, 4772	2.02138	25	43	3.16653e-06	782, 5330, 114, 6261, 57172, 4776, 5894, 786, 1956, 2002, 111, 3709, 5021, 5020, 59283, 3761, 10369, 10368, 59285, 51806, 108, 5582, 55799, 6714, 27091, 815, 27092, 816, 85366, 778, 5568, 779, 53632, 9254, 196883, 2775, 810, 3762, 3765, 91807, 84254, 54776, 163688	2.07359
	EIP	hsa04022:cGMP-PKG signaling pathway	33	0.000189792	134, 5330, 114, 5894, 4879, 3709, 487, 148327, 2626, 155, 3779, 151, 482, 4985, 51806, 107, 4659, 3630, 84699, 4881, 146, 147, 148, 85366, 778, 779, 1385, 491, 492, 1258, 4772, 8471, 5593	1.979	24	39	0.000329956	134, 5330, 114, 4776, 5894, 4879, 3709, 111, 155, 154, 3779, 150, 151, 482, 4985, 51806, 480, 108, 3630, 146, 147, 148, 27345, 85366, 778, 779, 196883, 477, 810, 491, 492, 9586, 1258, 23439, 91807, 3643, 8471, 5593, 163688	1.78547
	OS	hsa04723:Retrograde endocannabinoid signaling	24	0.000257794	5330, 2915, 114, 5600, 6300, 22999, 3709, 2788, 2787, 5567, 778, 2890, 779, 2911, 57030, 2775, 2785, 3762, 3763, 107, 51764, 2558, 2566, 5582	2.25153	17	27	0.000964291	2915, 5330, 114, 5599, 111, 3709, 2788, 2911, 57030, 2785, 2793, 108, 2558, 94235, 5582, 5600, 2892, 778, 2890, 5568, 779, 196883, 2775, 3762, 3765, 2563, 2566	1.93369
	OS	hsa04724:Glutamatergic synapse	26	0.000264486	2914, 2915, 5330, 2912, 114, 1742, 3709, 2788, 2787, 2911, 57030, 2785, 2897, 107, 5582, 2901, 283748, 2902, 5567, 6506, 2890, 2775, 2900, 6511, 5338, 51764	2.16101	19	35	6.13746e-06	5330, 2915, 114, 2912, 1742, 3709, 111, 2788, 2911, 156, 57030, 2785, 2897, 2899, 2793, 108, 5582, 94235, 50944, 2901, 2902, 2903, 2905, 2906, 2892, 6506, 5568, 81539, 2890, 196883, 2775, 6511, 9229, 5338, 116444	2.22079
	OS	hsa04713:Circadian entrainment	23	0.000270763	5330, 2902, 114, 6261, 816, 2788, 2787, 5567, 2890, 1385, 2775, 2785, 8912, 3762, 4544, 8913, 3763, 55811, 51806, 107, 51764, 5582, 5593	2.294	17	34	1.75836e-07	5330, 114, 6261, 111, 2788, 2785, 2793, 55811, 51806, 108, 5582, 94235, 2902, 2903, 2905, 815, 2906, 816, 4842, 2892, 5568, 2890, 196883, 2775, 810, 8912, 4543, 3762, 4544, 8913, 3765, 8911, 5593, 163688	2.58881
	EIP	hsa04015:Rap1 signaling pathway	40	0.000271643	5330, 114, 1435, 5894, 6300, 1956, 375189, 56034, 2253, 2251, 2250, 84552, 8074, 9863, 3674, 2249, 51806, 4803, 107, 26291, 3630, 4804, 5582, 4233, 2902, 10411, 5600, 27006, 10235, 5155, 5881, 2263, 3690, 2324, 2775, 2259, 5293, 2255, 2257, 7094	1.8048	27	50	0.000107676	23533, 5330, 114, 1435, 5894, 1956, 111, 375189, 2251, 2250, 8074, 1499, 2248, 2249, 3674, 51806, 4803, 108, 9002, 3630, 4804, 10636, 5582, 5228, 6494, 2902, 2903, 6714, 8503, 5600, 27006, 5155, 10235, 5881, 3690, 2324, 57121, 196883, 2775, 810, 2259, 8822, 8823, 2255, 2256, 1813, 11069, 3643, 5296, 163688	1.72225
	CP	hsa04810:Regulation of actin cytoskeleton	39	0.000552156	5894, 1956, 375189, 56034, 2253, 2251, 7454, 2250, 8074, 3984, 10297, 3674, 2249, 4659, 26291, 3630, 26999, 29895, 3672, 58498, 27006, 93408, 5155, 5881, 2263, 85366, 9087, 3690, 5058, 28964, 8394, 2259, 5293, 2255, 2257, 54776, 3645, 88, 89	1.75968	25	48	0.000413175	23533, 2147, 5063, 5894, 1956, 375189, 50649, 2335, 2251, 2250, 8074, 10298, 3984, 4633, 2248, 10297, 3674, 2249, 2245, 3630, 3655, 29895, 4342, 6714, 8503, 58498, 27006, 93408, 5155, 5881, 1133, 85366, 3690, 2259, 8822, 3687, 7410, 8823, 2255, 2256, 8826, 2909, 91807, 54776, 3645, 88, 5296, 89	1.65336
	OS	hsa04925:Aldosterone synthesis and secretion	20	0.000587021	6770, 5330, 114, 57172, 816, 3709, 5567, 778, 779, 148327, 1385, 3991, 8912, 8913, 3777, 51806, 107, 5582, 84699, 4881	2.33956	14	26	5.48655e-05	6770, 5330, 114, 57172, 111, 3709, 3284, 3991, 3777, 51806, 108, 51305, 5582, 815, 816, 778, 5568, 779, 196883, 1585, 810, 8912, 8913, 8911, 9586, 163688	2.32184
	OS	hsa04270:Vascular smooth muscle contraction	24	0.00221505	5330, 283748, 114, 8398, 30814, 146, 147, 10266, 148, 5894, 5322, 3709, 5567, 85366, 778, 779, 3779, 51806, 26279, 107, 4659, 54776, 5582, 4881	1.94363	17	28	0.00427639	5330, 114, 10266, 5894, 3709, 111, 5739, 9826, 3779, 51806, 108, 5582, 553, 146, 147, 148, 5322, 27345, 85366, 778, 5568, 779, 196883, 810, 26279, 91807, 54776, 163688	1.73108
	HD	hsa05414:Dilated cardiomyopathy	19	0.00243522	782, 6442, 114, 27091, 3672, 27092, 7124, 5567, 778, 3690, 779, 10369, 59283, 10368, 59285, 7139, 3674, 107, 4607	2.1432	16	28	1.22066e-05	782, 6445, 6442, 114, 786, 111, 7124, 10369, 59283, 10368, 59285, 4634, 4633, 7139, 3674, 108, 3655, 7043, 55799, 27091, 27092, 778, 3690, 5568, 779, 9254, 196883, 4607	2.41115
	EIP	hsa04060:Cytokine-cytokine receptor interaction	41	0.00261374	4049, 1435, 2056, 1271, 7124, 10850, 643, 3460, 6346, 3626, 3456, 4050, 8794, 1440, 7066, 4804, 269, 4055, 3596, 64109, 1441, 1489, 23495, 282618, 8784, 6361, 2826, 2688, 2689, 3467, 3952, 6368, 55801, 29949, 3565, 58191, 64806, 3568, 3588, 3589, 2057	1.5987	24	49	0.00564859	2056, 3581, 4352, 7293, 7124, 643, 8740, 6357, 7066, 3596, 1232, 6361, 84957, 6368, 3586, 3589, 1437, 115650, 4049, 1435, 3563, 1271, 3605, 5617, 8200, 6346, 1438, 149233, 3456, 10803, 269, 4804, 53833, 8995, 2833, 7043, 959, 1441, 3574, 23495, 282618, 27190, 2826, 2688, 2689, 2829, 3467, 3565, 3568	1.45859
	OS	hsa04640:Hematopoietic cell lineage	19	0.00364404	1435, 2056, 3672, 1441, 7124, 945, 2322, 933, 3690, 3674, 1378, 1791, 2208, 3565, 1440, 7066, 3568, 2057, 3589	2.0693	15	29	8.21851e-06	1437, 2811, 920, 1435, 2056, 3581, 3563, 945, 7124, 2815, 924, 1438, 3674, 2208, 1791, 2993, 7066, 3655, 1441, 3574, 951, 933, 3690, 916, 911, 1378, 3565, 3568, 3589	2.41115
	OS	hsa04744:Phototransduction	9	0.0052512	9626, 51806, 8787, 1258, 5148, 6011, 2978, 5957, 6010	3.1584	7	12	0.000515653	9626, 51806, 5158, 1258, 5148, 2779, 6011, 2978, 810, 5957, 2986, 163688	3.21486
	OS	hsa04750:Inflammatory mediator regulation of TRP channels	20	0.00604322	5330, 283748, 114, 8398, 5600, 816, 6300, 3709, 162514, 5567, 239, 5293, 51806, 4803, 55515, 59341, 40, 107, 5582, 4914	1.93372	12	26	0.00137756	23533, 5330, 114, 6714, 5599, 5600, 8503, 815, 816, 111, 3709, 162514, 5568, 196883, 810, 3356, 5029, 4803, 51806, 55515, 108, 59341, 5582, 4914, 5296, 163688	1.91908
	HD	hsa05218:Melanoma	16	0.00622871	27006, 5155, 5894, 1956, 56034, 2253, 2251, 2250, 8074, 2259, 5293, 2249, 2255, 2257, 26291, 4233	2.13526	10	18	0.0145977	23533, 8503, 27006, 5155, 5894, 1956, 2251, 2250, 8074, 2259, 8822, 1021, 2248, 8823, 2249, 2255, 2256, 5296	1.83383
	OS	hsa04720:Long-term potentiation	15	0.00779296	2915, 2902, 5330, 10411, 114, 5894, 816, 3709, 5567, 2890, 2911, 6197, 51806, 107, 5582	2.15346	11	18	0.0069054	2915, 2902, 5330, 2903, 114, 815, 2905, 2906, 5894, 816, 3709, 2890, 5568, 2911, 810, 51806, 5582, 163688	1.97276
		Unique genes for all pathways	295				207	369

## Sheet: Table_S8
	Table S8: A comparison of KEGG pathway enrichment results between the third community of stage I with 2793 genes and the second community of stage III with 3746 genes for the stage-specific networks. Pathways with p-value less than 0.01 are selected from the third community of stage I and are compared with the corresponding communities in stage III. The first column lists the broad category of pa…
			Stage I, Community #3 (2793)					Stage III, Community #2 (3746)
		Term (Pathway/function)	Count	p-value	Genes	FE	Common	Count	p-value	Genes	FE
	EIP	hsa04080:Neuroactive ligand-receptor interaction	77	6.86051e-16	2914, 2915, 2912, 5731, 1145, 11255, 1144, 2740, 1394, 9248, 2911, 5023, 155, 2897, 6869, 151, 2895, 886, 887, 2901, 4159, 2902, 1137, 5745, 1136, 1135, 2890, 1081, 2900, 4544, 3354, 1511, 3350, 3952, 1141, 1814, 1815, 2566, 1816, 6752, 22953, 134, 6753, 8698, 3361, 3362, 3363, 6344, 2696, 4985, 4986, 83551, 2558, 554, 2831, 2834, 3274, 146, 147, 148, 2925, 799, 10316, 23620, 2692, 9568, 2693, 53…	2.6339	56	92	4.35706e-20	2912, 2147, 5731, 1146, 11255, 1144, 2741, 2740, 1394, 5739, 155, 5023, 5024, 2897, 2899, 2895, 8973, 886, 680, 887, 134860, 2901, 53637, 2902, 1137, 2903, 2905, 5745, 1133, 1135, 2892, 5030, 2890, 4543, 4544, 3351, 3354, 3350, 2846, 1140, 2563, 1141, 1142, 2566, 1816, 6752, 134, 22953, 6753, 8698, 5617, 3361, 3362, 3363, 57053, 6344, 4988, 2837, 4985, 9127, 8811, 4986, 56413, 83551, 2558, 554, 1…	2.6816
	EIP	hsa04010:MAPK signaling pathway	54	5.28627e-07	782, 5894, 9344, 7124, 2253, 2251, 59283, 2250, 59285, 2249, 84867, 26291, 5582, 5600, 9448, 10235, 5881, 777, 5609, 2263, 5923, 23542, 778, 779, 23162, 1852, 2259, 6197, 2255, 2257, 8986, 2318, 6300, 1956, 10369, 8074, 10368, 4803, 9479, 283748, 27091, 4137, 27092, 27006, 5155, 5567, 5058, 8912, 8913, 9175, 4772, 115727, 4915, 4914	2.02238	37	53	0.000118692	782, 786, 2002, 7124, 2253, 59283, 2250, 5536, 59285, 59284, 2249, 84867, 26291, 5582, 5778, 3305, 5600, 5881, 777, 775, 5923, 23542, 778, 779, 23162, 836, 1852, 2259, 8822, 8823, 2255, 2256, 2257, 8986, 255189, 5598, 10369, 8074, 10368, 7040, 4803, 9479, 27091, 4137, 27092, 27006, 5155, 5568, 8912, 8913, 8911, 115727, 4914	1.69138
	EIP	hsa04024:cAMP signaling pathway	44	2.38996e-06	6752, 134, 114, 5894, 2740, 148327, 3362, 3991, 2696, 482, 55811, 5348, 51806, 107, 4659, 84699, 4881, 2902, 1262, 10411, 5881, 816, 5567, 778, 5058, 2890, 779, 1385, 9568, 2693, 491, 8310, 492, 3354, 2492, 5293, 610, 7434, 3350, 5338, 1258, 4772, 1816, 6755	2.1056	32	48	5.34262e-06	6752, 134, 114, 111, 486, 2740, 3991, 3362, 482, 55811, 5348, 51806, 84699, 4881, 2902, 1262, 2903, 2905, 815, 5881, 816, 775, 2892, 778, 5568, 2890, 779, 1385, 196883, 9568, 810, 491, 51738, 492, 3351, 3354, 2492, 7410, 610, 7434, 10021, 3350, 5338, 1258, 23439, 6755, 1816, 116444	1.95732
	EIP	hsa04014:Ras signaling pathway	48	2.93187e-06	1435, 5894, 1956, 56034, 2788, 2787, 2253, 64926, 2251, 2250, 3363, 8074, 2785, 2249, 51806, 4803, 26291, 4804, 3630, 5582, 4233, 2902, 283748, 30814, 8398, 9610, 27006, 10235, 5155, 5881, 5322, 2263, 5923, 5567, 5058, 2324, 8831, 22821, 29110, 2259, 9462, 5293, 2255, 26279, 2257, 5338, 51764, 115727	2.01243	26	41	0.0113607	1435, 5063, 5781, 2002, 2253, 2250, 3363, 8074, 2785, 10298, 2790, 2249, 51806, 4803, 26291, 5582, 94235, 2902, 2903, 30814, 27006, 5155, 5881, 5322, 5923, 5568, 2324, 27, 8831, 810, 2259, 8822, 8823, 2255, 2256, 2257, 5338, 51764, 11145, 255189, 115727	1.46474
	EIP	hsa04020:Calcium signaling pathway	40	6.50826e-06	22953, 5330, 2915, 114, 6261, 5731, 1956, 3709, 487, 3361, 3362, 2911, 3363, 5023, 155, 6869, 51806, 107, 886, 887, 5582, 2902, 5153, 3274, 146, 147, 777, 816, 148, 2925, 85366, 5567, 778, 779, 8912, 491, 8913, 492, 6915, 1816	2.11736	31	51	1.11451e-08	5330, 114, 23236, 5333, 5731, 487, 5023, 155, 5024, 5260, 886, 5261, 887, 5582, 2902, 2903, 2905, 1133, 777, 775, 4842, 85366, 778, 113026, 779, 196883, 1816, 22953, 3361, 3362, 3363, 9127, 51806, 56413, 553, 3274, 5153, 146, 815, 147, 816, 148, 2925, 5568, 810, 491, 8912, 8913, 492, 8911, 91807	2.3004
	OS	hsa04725:Cholinergic synapse	29	7.51129e-06	5330, 114, 3709, 2788, 2787, 148327, 3761, 2785, 43, 107, 5582, 84699, 1137, 596, 816, 1136, 5567, 778, 779, 1385, 2775, 3763, 5293, 3785, 3786, 51764, 1141, 6572, 9132	2.4755	16	27	0.000829195	5330, 114, 23236, 111, 3761, 1103, 2785, 2790, 8973, 94235, 5582, 84699, 1137, 815, 1133, 816, 775, 778, 5568, 779, 1385, 196883, 2775, 3785, 51764, 1141, 6572	1.96393
	OS	hsa04261:Adrenergic signaling in cardiomyocytes	32	3.07525e-05	782, 5330, 114, 6300, 6324, 148327, 10369, 59283, 10368, 59285, 7139, 482, 51806, 107, 84699, 10411, 27091, 146, 5600, 596, 27092, 147, 148, 816, 5567, 778, 779, 1385, 6331, 491, 492, 186	2.19715	26	41	1.1228e-07	782, 5330, 114, 23236, 786, 111, 486, 6324, 10369, 59283, 10368, 59285, 1390, 59284, 3753, 4633, 7139, 482, 51806, 84699, 27091, 146, 5600, 815, 147, 27092, 816, 148, 775, 778, 5568, 779, 1385, 6331, 196883, 810, 491, 492, 4625, 186, 23439	2.39878
	OS	hsa04911:Insulin secretion	23	4.62263e-05	5330, 114, 2645, 816, 3651, 3782, 5567, 778, 2740, 779, 1385, 148327, 6833, 3779, 2695, 482, 3767, 107, 886, 3630, 5582, 84699, 5864	2.56388	16	29	5.32642e-07	5330, 2645, 114, 23236, 2641, 111, 486, 6844, 2740, 3780, 3779, 482, 9699, 886, 5582, 84699, 5864, 815, 816, 3651, 775, 778, 5568, 779, 1385, 6833, 196883, 2864, 23439	2.75464
	OS	hsa04726:Serotonergic synapse	27	6.30292e-05	5330, 5894, 170572, 3709, 2788, 2787, 3361, 3362, 3363, 2785, 3359, 5582, 247, 1565, 283748, 10411, 5567, 778, 779, 2775, 3762, 3763, 239, 3354, 3350, 51764, 9177	2.30478	18	28	0.000350612	5330, 23236, 170572, 111, 3361, 3362, 3363, 2785, 2790, 3359, 5582, 94235, 247, 1565, 775, 778, 5568, 779, 2775, 836, 3762, 3351, 3354, 3765, 3350, 51764, 9177, 255189	2.03667
	OS	hsa04921:Oxytocin signaling pathway	32	0.000162306	782, 5330, 114, 6261, 57172, 5894, 1956, 3709, 3761, 10369, 59283, 10368, 59285, 51806, 107, 4659, 5582, 4881, 283748, 27091, 27092, 816, 5567, 85366, 778, 779, 2775, 3762, 3763, 84254, 54776, 4772	2.02138	21	38	2.17138e-05	782, 5330, 114, 23236, 57172, 786, 2002, 111, 5020, 10369, 3761, 59283, 10368, 59285, 59284, 51806, 5582, 4881, 6714, 27091, 815, 27092, 816, 775, 85366, 778, 5568, 779, 53632, 196883, 2775, 810, 3762, 3765, 91807, 255189, 54776, 5598	2.0454
	EIP	hsa04022:cGMP-PKG signaling pathway	33	0.000189792	134, 5330, 114, 5894, 4879, 3709, 487, 148327, 2626, 155, 3779, 151, 482, 4985, 51806, 107, 4659, 3630, 84699, 4881, 146, 147, 148, 85366, 778, 779, 1385, 491, 492, 1258, 4772, 8471, 5593	1.979	24	33	0.00298611	134, 5330, 114, 23236, 4879, 111, 487, 486, 2626, 155, 3779, 482, 4985, 51806, 84699, 5581, 4881, 146, 147, 148, 775, 85366, 778, 779, 1385, 196883, 810, 491, 492, 23439, 91807, 1258, 5593	1.68633
	OS	hsa04723:Retrograde endocannabinoid signaling	24	0.000257794	5330, 2915, 114, 5600, 6300, 22999, 3709, 2788, 2787, 5567, 778, 2890, 779, 2911, 57030, 2775, 2785, 3762, 3763, 107, 51764, 2558, 2566, 5582	2.25153	14	27	0.000170173	5330, 114, 23236, 246213, 111, 57030, 2785, 2790, 2558, 5582, 94235, 1268, 11343, 5600, 775, 2892, 778, 2890, 5568, 779, 196883, 2775, 3762, 3765, 51764, 2563, 2566	2.15838
	OS	hsa04724:Glutamatergic synapse	26	0.000264486	2914, 2915, 5330, 2912, 114, 1742, 3709, 2788, 2787, 2911, 57030, 2785, 2897, 107, 5582, 2901, 283748, 2902, 5567, 6506, 2890, 2775, 2900, 6511, 5338, 51764	2.16101	15	31	3.51041e-05	5330, 2912, 114, 23236, 246213, 1742, 111, 156, 57030, 2785, 2790, 2897, 2899, 5582, 94235, 50944, 2901, 2902, 2903, 2905, 775, 2892, 5568, 2890, 196883, 2775, 6511, 5338, 51764, 255189, 116444	2.19555
	OS	hsa04713:Circadian entrainment	23	0.000270763	5330, 2902, 114, 6261, 816, 2788, 2787, 5567, 2890, 1385, 2775, 2785, 8912, 3762, 4544, 8913, 3763, 55811, 51806, 107, 51764, 5582, 5593	2.294	17	33	4.52633e-08	5330, 114, 23236, 111, 2785, 2790, 55811, 51806, 5582, 94235, 2902, 2903, 2905, 815, 816, 4842, 775, 2892, 5568, 2890, 1385, 196883, 2775, 810, 8912, 4543, 3762, 4544, 8913, 3765, 8911, 51764, 5593	2.80463
	EIP	hsa04015:Rap1 signaling pathway	40	0.000271643	5330, 114, 1435, 5894, 6300, 1956, 375189, 56034, 2253, 2251, 2250, 84552, 8074, 9863, 3674, 2249, 51806, 4803, 107, 26291, 3630, 4804, 5582, 4233, 2902, 10411, 5600, 27006, 10235, 5155, 5881, 2263, 3690, 2324, 2775, 2259, 5293, 2255, 2257, 7094	1.8048	24	39	0.00942633	5330, 114, 1435, 23236, 111, 375189, 2253, 2250, 8074, 2249, 3674, 4803, 51806, 26291, 10636, 5582, 1268, 6494, 2902, 2903, 6714, 5600, 27006, 5155, 5881, 23683, 3690, 2324, 196883, 2775, 810, 2259, 8822, 8823, 2255, 2256, 2257, 2846, 56288	1.49945
	CP	hsa04810:Regulation of actin cytoskeleton	39	0.000552156	5894, 1956, 375189, 56034, 2253, 2251, 7454, 2250, 8074, 3984, 10297, 3674, 2249, 4659, 26291, 3630, 26999, 29895, 3672, 58498, 27006, 93408, 5155, 5881, 2263, 85366, 9087, 3690, 5058, 28964, 8394, 2259, 5293, 2255, 2257, 54776, 3645, 88, 89	1.75968	25	42	0.00175267	2147, 5063, 375189, 2253, 2250, 8074, 10298, 3984, 4633, 10297, 3674, 2249, 4636, 26291, 29895, 4342, 6714, 58498, 27006, 93408, 5155, 5881, 1133, 85366, 3690, 3691, 28964, 3695, 2259, 8822, 3687, 7410, 8823, 10458, 2255, 2256, 2257, 91807, 54776, 3645, 88, 89	1.61479
	OS	hsa04925:Aldosterone synthesis and secretion	20	0.000587021	6770, 5330, 114, 57172, 816, 3709, 5567, 778, 779, 148327, 1385, 3991, 8912, 8913, 3777, 51806, 107, 5582, 84699, 4881	2.33956	16	29	1.69848e-07	6770, 5330, 114, 23236, 57172, 111, 3284, 3991, 3777, 51806, 51305, 5582, 84699, 5581, 4881, 815, 816, 775, 23683, 778, 5568, 779, 1385, 196883, 1585, 810, 8912, 8913, 8911	2.89067
	OS	hsa04270:Vascular smooth muscle contraction	24	0.00221505	5330, 283748, 114, 8398, 30814, 146, 147, 10266, 148, 5894, 5322, 3709, 5567, 85366, 778, 779, 3779, 51806, 26279, 107, 4659, 54776, 5582, 4881	1.94363	15	27	0.00187695	5330, 114, 23236, 111, 5739, 3779, 51806, 5582, 553, 5581, 4881, 30814, 146, 147, 5588, 148, 5322, 775, 85366, 778, 5568, 779, 196883, 810, 91807, 255189, 54776	1.86322
	HD	hsa05414:Dilated cardiomyopathy	19	0.00243522	782, 6442, 114, 27091, 3672, 27092, 7124, 5567, 778, 3690, 779, 10369, 59283, 10368, 59285, 7139, 3674, 107, 4607	2.1432	16	27	5.04393e-06	782, 6445, 6442, 114, 786, 111, 7124, 10369, 59283, 10368, 59285, 59284, 4633, 7139, 7040, 3674, 27091, 27092, 775, 778, 3690, 5568, 779, 3691, 196883, 3695, 4607	2.5952
	EIP	hsa04060:Cytokine-cytokine receptor interaction	41	0.00261374	4049, 1435, 2056, 1271, 7124, 10850, 643, 3460, 6346, 3626, 3456, 4050, 8794, 1440, 7066, 4804, 269, 4055, 3596, 64109, 1441, 1489, 23495, 282618, 8784, 6361, 2826, 2688, 2689, 3467, 3952, 6368, 55801, 29949, 3565, 58191, 64806, 3568, 3588, 3589, 2057	1.5987	28	43	0.0143323	1437, 115650, 1435, 2056, 3581, 1271, 4352, 7124, 643, 10850, 8200, 5617, 6346, 3626, 7040, 3459, 3456, 6373, 8794, 1440, 7066, 269, 4055, 8995, 959, 3596, 64109, 1441, 1489, 90, 282618, 27190, 1232, 6361, 2688, 2689, 2829, 3467, 3565, 58191, 64806, 3568, 2057	1.42872
	OS	hsa04640:Hematopoietic cell lineage	19	0.00364404	1435, 2056, 3672, 1441, 7124, 945, 2322, 933, 3690, 3674, 1378, 1791, 2208, 3565, 1440, 7066, 3568, 2057, 3589	2.0693	15	24	0.000261341	1437, 920, 1435, 2056, 3581, 1441, 7124, 951, 945, 933, 916, 3690, 2323, 2815, 924, 3674, 1791, 2208, 2993, 1440, 3565, 7066, 3568, 2057	2.22729
	OS	hsa04744:Phototransduction	9	0.0052512	9626, 51806, 8787, 1258, 5148, 6011, 2978, 5957, 6010	3.1584	8	12	0.000193233	9626, 51806, 5158, 1258, 5148, 2979, 6011, 2978, 810, 5957, 2986, 6010	3.58842
	OS	hsa04750:Inflammatory mediator regulation of TRP channels	20	0.00604322	5330, 283748, 114, 8398, 5600, 816, 6300, 3709, 162514, 5567, 239, 5293, 51806, 4803, 55515, 59341, 40, 107, 5582, 4914	1.93372	10	21	0.0155006	5330, 114, 6714, 23236, 5600, 815, 5588, 816, 111, 162514, 79054, 5568, 196883, 810, 51806, 4803, 59341, 255189, 5582, 4914, 5581	1.73013
	HD	hsa05218:Melanoma	16	0.00622871	27006, 5155, 5894, 1956, 56034, 2253, 2251, 2250, 8074, 2259, 5293, 2249, 2255, 2257, 26291, 4233	2.13526	10	14	0.09352	27006, 5155, 2253, 2250, 8074, 1870, 2259, 8822, 2249, 8823, 2255, 2256, 2257, 26291	1.59205
	OS	hsa04720:Long-term potentiation	15	0.00779296	2915, 2902, 5330, 10411, 114, 5894, 816, 3709, 5567, 2890, 2911, 6197, 51806, 107, 5582	2.15346	7	14	0.0581735	2902, 5330, 2903, 114, 23236, 815, 2905, 816, 775, 2890, 5568, 810, 51806, 5582	1.71265
		Unique genes for all pathways	295				198	331

## Sheet: Table_S9
	Table S9: A comparison of KEGG pathway enrichment results between the third community of stage I with 2793 genes and the second community of stage IV with 3073 genes for the stage-specific networks. Pathways with p-value less than 0.01 are selected from the third community of stage I and are compared with the corresponding communities in stage IV. The first column lists the broad category of path…
			Stage I, Community #3 (2793)					Stage IV, Community #2 (3073)
		Term (Pathway/function)	Count	p-value	Genes	FE	Common	Count	p-value	Genes	FE
	EIP	hsa04080:Neuroactive ligand-receptor interaction	77	6.86051e-16	2914, 2915, 2912, 5731, 1145, 11255, 1144, 2740, 1394, 9248, 2911, 5023, 155, 2897, 6869, 151, 2895, 886, 887, 2901, 4159, 2902, 1137, 5745, 1136, 1135, 2890, 1081, 2900, 4544, 3354, 1511, 3350, 3952, 1141, 1814, 1815, 2566, 1816, 6752, 22953, 134, 6753, 8698, 3361, 3362, 3363, 6344, 2696, 4985, 4986, 83551, 2558, 554, 2831, 2834, 3274, 146, 147, 148, 2925, 799, 10316, 23620, 2692, 9568, 2693, 53…	2.6339	59	90	6.16791e-22	2912, 5737, 5731, 11255, 1144, 2741, 2740, 1394, 9248, 2911, 5739, 5023, 155, 5024, 2897, 6869, 151, 886, 887, 4157, 134860, 2901, 53637, 2902, 1137, 2905, 5745, 1134, 2906, 1136, 1135, 2892, 1081, 4887, 5028, 3351, 3354, 1511, 3952, 2847, 1813, 1141, 1814, 2565, 1142, 1816, 22953, 134, 6753, 8698, 5617, 3361, 3362, 1128, 3363, 57053, 6344, 4988, 2837, 4985, 9127, 83551, 2558, 1269, 2832, 553, 28…	2.8989
	EIP	hsa04010:MAPK signaling pathway	54	5.28627e-07	782, 5894, 9344, 7124, 2253, 2251, 59283, 2250, 59285, 2249, 84867, 26291, 5582, 5600, 9448, 10235, 5881, 777, 5609, 2263, 5923, 23542, 778, 779, 23162, 1852, 2259, 6197, 2255, 2257, 8986, 2318, 6300, 1956, 10369, 8074, 10368, 4803, 9479, 283748, 27091, 4137, 27092, 27006, 5155, 5567, 5058, 8912, 8913, 9175, 4772, 115727, 4915, 4914	2.02238	31	45	0.00176672	782, 2002, 6300, 9344, 2251, 59283, 2250, 10369, 10368, 59285, 5801, 2249, 84867, 22800, 9479, 5582, 3305, 55799, 5600, 27091, 27006, 4137, 5155, 777, 5881, 774, 5566, 5923, 5567, 778, 779, 23162, 5530, 2260, 8912, 2259, 8913, 8822, 10000, 8823, 8911, 2256, 8986, 115727, 4915	1.58695
	EIP	hsa04024:cAMP signaling pathway	44	2.38996e-06	6752, 134, 114, 5894, 2740, 148327, 3362, 3991, 2696, 482, 55811, 5348, 51806, 107, 4659, 84699, 4881, 2902, 1262, 10411, 5881, 816, 5567, 778, 5058, 2890, 779, 1385, 9568, 2693, 491, 8310, 492, 3354, 2492, 5293, 610, 7434, 3350, 5338, 1258, 4772, 1816, 6755	2.1056	25	45	4.79342e-06	134, 114, 4852, 111, 2740, 1128, 3362, 55811, 480, 108, 22800, 84699, 6662, 4881, 2902, 10411, 2905, 815, 5881, 2906, 816, 2892, 5566, 5567, 778, 779, 1385, 9568, 477, 2693, 810, 491, 492, 5291, 3351, 3354, 2492, 10000, 7434, 10021, 5338, 1813, 1258, 1816, 163688	2.02777
	EIP	hsa04014:Ras signaling pathway	48	2.93187e-06	1435, 5894, 1956, 56034, 2788, 2787, 2253, 64926, 2251, 2250, 3363, 8074, 2785, 2249, 51806, 4803, 26291, 4804, 3630, 5582, 4233, 2902, 283748, 30814, 8398, 9610, 27006, 10235, 5155, 5881, 5322, 2263, 5923, 5567, 5058, 2324, 8831, 22821, 29110, 2259, 9462, 5293, 2255, 26279, 2257, 5338, 51764, 115727	2.01243	19	33	0.0944486	1435, 2002, 2251, 2250, 3363, 2249, 2793, 22800, 5582, 94235, 2902, 30814, 27006, 5155, 5881, 5566, 5923, 5567, 2324, 8831, 2260, 810, 2259, 5291, 8822, 10000, 8823, 2256, 5338, 51764, 115727, 163688, 8844	1.3028
	EIP	hsa04020:Calcium signaling pathway	40	6.50826e-06	22953, 5330, 2915, 114, 6261, 5731, 1956, 3709, 487, 3361, 3362, 2911, 3363, 5023, 155, 6869, 51806, 107, 886, 887, 5582, 2902, 5153, 3274, 146, 147, 777, 816, 148, 2925, 85366, 5567, 778, 779, 8912, 491, 8913, 492, 6915, 1816	2.11736	33	51	3.45355e-10	5330, 114, 5737, 5731, 2911, 5023, 155, 5024, 6869, 886, 887, 5582, 2902, 2905, 2906, 777, 774, 4842, 85366, 778, 113026, 779, 1816, 22953, 3361, 1128, 3362, 3363, 9127, 108, 553, 3274, 5153, 146, 815, 147, 816, 148, 2925, 5566, 5567, 810, 5530, 8912, 491, 8913, 492, 8911, 6915, 91807, 163688	2.54207
	OS	hsa04725:Cholinergic synapse	29	7.51129e-06	5330, 114, 3709, 2788, 2787, 148327, 3761, 2785, 43, 107, 5582, 84699, 1137, 596, 816, 1136, 5567, 778, 779, 1385, 2775, 3763, 5293, 3785, 3786, 51764, 1141, 6572, 9132	2.4755	16	26	0.00043315	5330, 114, 111, 1128, 2793, 108, 94235, 5582, 84699, 1137, 815, 816, 1136, 774, 5566, 5567, 778, 1385, 779, 2775, 5291, 3763, 10000, 51764, 1141, 6572	2.08988
	OS	hsa04261:Adrenergic signaling in cardiomyocytes	32	3.07525e-05	782, 5330, 114, 6300, 6324, 148327, 10369, 59283, 10368, 59285, 7139, 482, 51806, 107, 84699, 10411, 27091, 146, 5600, 596, 27092, 147, 148, 816, 5567, 778, 779, 1385, 6331, 491, 492, 186	2.19715	26	41	6.60819e-09	782, 5330, 114, 6300, 111, 6324, 59283, 10369, 10368, 59285, 3753, 7139, 4633, 480, 108, 4635, 84699, 55799, 10411, 146, 5600, 27091, 147, 815, 816, 148, 5566, 5567, 778, 779, 1385, 6331, 477, 810, 491, 492, 5523, 10000, 4625, 186, 163688	2.65079
	OS	hsa04911:Insulin secretion	23	4.62263e-05	5330, 114, 2645, 816, 3651, 3782, 5567, 778, 2740, 779, 1385, 148327, 6833, 3779, 2695, 482, 3767, 107, 886, 3630, 5582, 84699, 5864	2.56388	15	23	0.000114899	5330, 114, 815, 816, 3651, 111, 27345, 5566, 3782, 5567, 778, 2740, 779, 1385, 3780, 6833, 477, 3779, 480, 108, 886, 5582, 84699	2.41424
	OS	hsa04726:Serotonergic synapse	27	6.30292e-05	5330, 5894, 170572, 3709, 2788, 2787, 3361, 3362, 3363, 2785, 3359, 5582, 247, 1565, 283748, 10411, 5567, 778, 779, 2775, 3762, 3763, 239, 3354, 3350, 51764, 9177	2.30478	17	25	0.00103933	5330, 111, 3361, 3362, 3363, 2793, 3359, 94235, 5582, 247, 1565, 10411, 774, 5742, 5566, 5567, 778, 779, 2775, 3762, 3351, 3763, 3354, 3765, 51764	2.0095
	OS	hsa04921:Oxytocin signaling pathway	32	0.000162306	782, 5330, 114, 6261, 57172, 5894, 1956, 3709, 3761, 10369, 59283, 10368, 59285, 51806, 107, 4659, 5582, 4881, 283748, 27091, 27092, 816, 5567, 85366, 778, 779, 2775, 3762, 3763, 84254, 54776, 4772	2.02138	21	36	1.48709e-05	782, 5330, 114, 57172, 4776, 2002, 111, 5020, 10369, 59283, 10368, 59285, 108, 5582, 4881, 55799, 6714, 27091, 815, 816, 5566, 85366, 5567, 778, 779, 53632, 2775, 810, 5530, 3762, 3763, 3765, 91807, 84254, 54776, 163688	2.14132
	EIP	hsa04022:cGMP-PKG signaling pathway	33	0.000189792	134, 5330, 114, 5894, 4879, 3709, 487, 148327, 2626, 155, 3779, 151, 482, 4985, 51806, 107, 4659, 3630, 84699, 4881, 146, 147, 148, 85366, 778, 779, 1385, 491, 492, 1258, 4772, 8471, 5593	1.979	21	34	0.000257198	134, 5330, 4209, 114, 4776, 4879, 111, 2626, 155, 3779, 151, 4985, 480, 108, 84699, 4881, 146, 147, 148, 27345, 85366, 778, 779, 1385, 477, 810, 5530, 491, 492, 10000, 91807, 1258, 2969, 163688	1.91996
	OS	hsa04723:Retrograde endocannabinoid signaling	24	0.000257794	5330, 2915, 114, 5600, 6300, 22999, 3709, 2788, 2787, 5567, 778, 2890, 779, 2911, 57030, 2775, 2785, 3762, 3763, 107, 51764, 2558, 2566, 5582	2.25153	15	26	8.87657e-05	5330, 114, 5600, 774, 6300, 111, 2892, 5566, 5567, 778, 779, 2911, 2775, 57030, 3762, 3763, 140679, 57084, 3765, 2793, 108, 51764, 2558, 2565, 5582, 94235	2.2968
	OS	hsa04724:Glutamatergic synapse	26	0.000264486	2914, 2915, 5330, 2912, 114, 1742, 3709, 2788, 2787, 2911, 57030, 2785, 2897, 107, 5582, 2901, 283748, 2902, 5567, 6506, 2890, 2775, 2900, 6511, 5338, 51764	2.16101	13	25	0.00153513	5330, 2912, 114, 111, 156, 2911, 57030, 2897, 2793, 108, 94235, 5582, 2901, 2902, 2905, 2906, 5566, 2892, 5567, 2775, 5530, 57084, 9229, 5338, 51764	1.95662
	OS	hsa04713:Circadian entrainment	23	0.000270763	5330, 2902, 114, 6261, 816, 2788, 2787, 5567, 2890, 1385, 2775, 2785, 8912, 3762, 4544, 8913, 3763, 55811, 51806, 107, 51764, 5582, 5593	2.294	14	28	2.94964e-06	5330, 114, 111, 2793, 55811, 108, 94235, 5582, 2902, 2905, 815, 2906, 816, 4842, 5566, 2892, 5567, 1385, 2775, 810, 8912, 3762, 8913, 3763, 3765, 8911, 51764, 163688	2.62969
	EIP	hsa04015:Rap1 signaling pathway	40	0.000271643	5330, 114, 1435, 5894, 6300, 1956, 375189, 56034, 2253, 2251, 2250, 84552, 8074, 9863, 3674, 2249, 51806, 4803, 107, 26291, 3630, 4804, 5582, 4233, 2902, 10411, 5600, 27006, 10235, 5155, 5881, 2263, 3690, 2324, 2775, 2259, 5293, 2255, 2257, 7094	1.8048	22	38	0.00317041	5330, 114, 1435, 6300, 375189, 111, 2251, 2250, 9863, 2249, 3674, 889, 108, 5584, 5582, 6494, 2902, 10411, 6714, 5600, 27006, 5155, 5881, 3690, 2324, 2775, 2260, 810, 5028, 2259, 5291, 8822, 10000, 8823, 2256, 7094, 1813, 163688	1.61449
	CP	hsa04810:Regulation of actin cytoskeleton	39	0.000552156	5894, 1956, 375189, 56034, 2253, 2251, 7454, 2250, 8074, 3984, 10297, 3674, 2249, 4659, 26291, 3630, 26999, 29895, 3672, 58498, 27006, 93408, 5155, 5881, 2263, 85366, 9087, 3690, 5058, 28964, 8394, 2259, 5293, 2255, 2257, 54776, 3645, 88, 89	1.75968	19	33	0.0420237	375189, 2251, 2250, 1128, 3984, 4633, 2249, 3674, 10297, 22800, 22801, 4342, 6714, 27006, 5155, 93408, 5881, 85366, 3690, 28964, 2260, 2259, 5291, 8822, 8823, 3687, 2256, 2909, 91807, 54776, 3645, 88, 89	1.40206
	OS	hsa04925:Aldosterone synthesis and secretion	20	0.000587021	6770, 5330, 114, 57172, 816, 3709, 5567, 778, 779, 148327, 1385, 3991, 8912, 8913, 3777, 51806, 107, 5582, 84699, 4881	2.33956	14	21	0.000456264	6770, 5330, 114, 57172, 815, 816, 111, 5566, 5567, 778, 779, 1385, 810, 8912, 8913, 8911, 108, 5582, 84699, 163688, 4881	2.31316
	OS	hsa04270:Vascular smooth muscle contraction	24	0.00221505	5330, 283748, 114, 8398, 30814, 146, 147, 10266, 148, 5894, 5322, 3709, 5567, 85366, 778, 779, 3779, 51806, 26279, 107, 4659, 54776, 5582, 4881	1.94363	14	24	0.00475857	5330, 114, 30814, 146, 147, 148, 111, 27345, 5566, 85366, 5567, 778, 779, 5739, 9826, 810, 3779, 108, 91807, 54776, 5582, 553, 163688, 4881	1.83019
	HD	hsa05414:Dilated cardiomyopathy	19	0.00243522	782, 6442, 114, 27091, 3672, 27092, 7124, 5567, 778, 3690, 779, 10369, 59283, 10368, 59285, 7139, 3674, 107, 4607	2.1432	15	21	0.000754089	782, 55799, 6442, 114, 27091, 111, 5566, 5567, 778, 3690, 779, 10369, 59283, 10368, 59285, 4633, 7139, 3674, 108, 22801, 4607	2.23054
	EIP	hsa04060:Cytokine-cytokine receptor interaction	41	0.00261374	4049, 1435, 2056, 1271, 7124, 10850, 643, 3460, 6346, 3626, 3456, 4050, 8794, 1440, 7066, 4804, 269, 4055, 3596, 64109, 1441, 1489, 23495, 282618, 8784, 6361, 2826, 2688, 2689, 3467, 3952, 6368, 55801, 29949, 3565, 58191, 64806, 3568, 3588, 3589, 2057	1.5987	22	41	0.00744649	115650, 1435, 2056, 3581, 1271, 2919, 7293, 943, 8200, 5617, 8744, 3626, 10563, 6357, 3456, 1440, 7066, 269, 8995, 3596, 64109, 1441, 3592, 2690, 2921, 23529, 282618, 3452, 6361, 2688, 2689, 2829, 3952, 6368, 5473, 3565, 29949, 64806, 3586, 3568, 2057	1.50539
	OS	hsa04640:Hematopoietic cell lineage	19	0.00364404	1435, 2056, 3672, 1441, 7124, 945, 2322, 933, 3690, 3674, 1378, 1791, 2208, 3565, 1440, 7066, 3568, 2057, 3589	2.0693	13	20	0.00296934	920, 1435, 2056, 3581, 1441, 7037, 945, 916, 3690, 2815, 947, 3674, 1378, 2208, 2993, 3565, 1440, 7066, 3568, 2057	2.05108
	OS	hsa04744:Phototransduction	9	0.0052512	9626, 51806, 8787, 1258, 5148, 6011, 2978, 5957, 6010	3.1584	7	11	0.000413335	9626, 8787, 5158, 1258, 5148, 2979, 2978, 810, 5957, 163688, 6010	3.63496
	OS	hsa04750:Inflammatory mediator regulation of TRP channels	20	0.00604322	5330, 283748, 114, 8398, 5600, 816, 6300, 3709, 162514, 5567, 239, 5293, 51806, 4803, 55515, 59341, 40, 107, 5582, 4914	1.93372	8	17	0.0769725	5330, 6714, 114, 5600, 815, 816, 6300, 111, 5566, 79054, 5567, 810, 5291, 108, 55515, 5582, 163688	1.54772
	HD	hsa05218:Melanoma	16	0.00622871	27006, 5155, 5894, 1956, 56034, 2253, 2251, 2250, 8074, 2259, 5293, 2249, 2255, 2257, 26291, 4233	2.13526	6	12	0.165546	2259, 5291, 8822, 10000, 8823, 2249, 27006, 5155, 2256, 2251, 2250, 2260	1.50797
	OS	hsa04720:Long-term potentiation	15	0.00779296	2915, 2902, 5330, 10411, 114, 5894, 816, 3709, 5567, 2890, 2911, 6197, 51806, 107, 5582	2.15346	8	15	0.0129738	2902, 5330, 10411, 114, 815, 2905, 816, 2906, 5566, 5567, 2911, 810, 5530, 5582, 163688	2.02777
		Unique genes for all pathways	295				172	287

## Sheet: Table_S10
	Table S10: KEGG pathway enrichment results for the master list of genes with 16062 genes. The first column lists the broad category of pathways (HD: Human Diseases, CP: Cellular Processes, EIP: Environmental Information Processing, OS: Organismal Systems, GIP: Genetic Information Processing, and M: Metabolism). FE: Fold Enrichment.
		Term	Count	%	p-value	Genes	List Total	Pop Hits	Pop Total	FE	Bonferroni	Benjamini	FDR
	HD	hsa05200:Pathways in cancer	327	2.0499	3.41655e-08	3725, 6774, 5732, 10342, 5731, 6772, 5734, 332, 3082, 2335, 330, 3479, 59345, 5371, 331, 3728, 3480, 8321, 8322, 2950, 8323, 8324, 51176, 2956, 5228, 1488, 6093, 1487, 5747, 7483, 5743, 2322, 2323, 25, 207, 7480, 208, 3918, 4893, 405, 7175, 3914, 25780, 3915, 8312, 2846, 8313, 51764, 6777, 3910, 4791, 4790, 3912, 4792, 1495, 7170, 4609, 23533, 22798, 6469, 8030, 8031, 3845, 1438, 7189, 7042, 7188…	4914	393	6879	1.16478	1.02154e-05	1.02154e-05	4.56321e-05
	CP	hsa04510:Focal adhesion	175	1.09704	6.56549e-06	1292, 3725, 1293, 1290, 1291, 284217, 2002, 3082, 55742, 2335, 3680, 3479, 330, 331, 1101, 10298, 7060, 3676, 3480, 3675, 3674, 1729, 3679, 1289, 255631, 1288, 22801, 1287, 5228, 64098, 5159, 6093, 5747, 1281, 58498, 1282, 29780, 673, 1284, 1286, 2321, 7409, 3690, 2324, 3691, 7408, 207, 5649, 208, 1793, 3695, 3918, 3685, 10627, 10000, 7410, 6696, 3914, 3915, 1277, 3910, 1278, 3912, 56924, 83660, …	4914	206	6879	1.18922	0.00196116	0.000981062	0.00876865
	CP	hsa04110:Cell cycle	110	0.689569	8.24679e-06	8881, 8317, 8318, 4616, 10926, 1387, 4193, 25, 27127, 545, 472, 51434, 5934, 51433, 5933, 4609, 8555, 8243, 8556, 6500, 7042, 7040, 1647, 9978, 7043, 10735, 23594, 4173, 595, 4172, 4175, 7529, 890, 4176, 699, 1111, 4171, 9232, 996, 994, 995, 993, 990, 991, 9184, 894, 7533, 891, 7532, 7531, 898, 23595, 896, 2810, 7027, 7709, 9700, 983, 10393, 701, 5885, 51529, 5925, 6502, 8454, 4088, 4089, 29882, …	4914	124	6879	1.24183	0.00246276	0.000821596	0.011014
	CP	hsa04144:Endocytosis	201	1.26003	1.59699e-05	10890, 5371, 157, 156, 3480, 3482, 8218, 89853, 4218, 8027, 155382, 51160, 7879, 80223, 161, 10093, 409, 8729, 10092, 408, 163, 10095, 160, 8723, 8411, 51699, 27183, 91782, 8766, 7189, 3949, 23396, 7048, 7046, 23111, 8853, 55737, 55738, 128866, 254122, 9897, 23624, 23527, 81873, 5337, 5338, 56904, 7454, 7456, 138429, 23550, 3107, 3106, 3105, 7251, 830, 832, 84440, 2263, 2261, 23362, 4088, 55616, …	4914	241	6879	1.16753	0.00476365	0.00119304	0.0213276
	EIP	hsa04010:MAPK signaling pathway	210	1.31645	1.90627e-05	3725, 4208, 2005, 2002, 3727, 4616, 51776, 3925, 22800, 4214, 4215, 4216, 1326, 6885, 207, 208, 409, 408, 929, 4893, 80824, 25780, 4791, 4790, 4609, 1432, 2318, 4775, 2316, 3845, 2317, 7189, 7042, 1843, 1844, 7040, 51295, 7048, 1849, 7046, 1847, 1848, 1845, 7043, 1846, 27091, 27092, 115727, 4772, 10746, 4149, 11221, 2254, 2253, 2251, 2250, 2248, 2249, 26291, 84867, 5601, 55799, 5600, 10235, 5605,…	4914	253	6879	1.16195	0.0056836	0.00113931	0.0254576
	CP	hsa04810:Regulation of actin cytoskeleton	176	1.10331	3.34311e-05	10152, 2147, 2149, 2335, 3680, 3683, 55740, 3682, 10298, 3676, 3675, 10297, 3674, 1729, 3679, 22800, 22801, 5159, 6093, 8396, 10163, 5747, 58498, 673, 6548, 8874, 81624, 7409, 8936, 3690, 3691, 200576, 8394, 1793, 3695, 8395, 10093, 89846, 3685, 10092, 3687, 4893, 7410, 10627, 3689, 10095, 7074, 85477, 56924, 5216, 23533, 26281, 375189, 56034, 7414, 128239, 2768, 3845, 10672, 1128, 1073, 1072, 46…	4914	210	6879	1.17323	0.00994626	0.00166462	0.044642
	EIP	hsa04022:cGMP-PKG signaling pathway	134	0.84002	0.000114346	4208, 4209, 4205, 801, 487, 486, 489, 5533, 155, 488, 5534, 154, 90993, 153, 150, 151, 482, 483, 480, 10488, 481, 1386, 6093, 10335, 6546, 3710, 476, 1385, 7408, 477, 207, 208, 1909, 10000, 1910, 5140, 4776, 4775, 2768, 2767, 10672, 2626, 7417, 8654, 7419, 5350, 2770, 2977, 4638, 51806, 109, 108, 107, 5139, 5138, 624, 84699, 27094, 2776, 8660, 2773, 9569, 292, 810, 491, 492, 490, 7225, 1259, 1258…	4914	158	6879	1.18724	0.0336135	0.00487257	0.152615
	OS	hsa04611:Platelet activation	112	0.702106	0.000123889	1290, 54518, 2149, 5739, 5023, 8673, 3674, 2207, 1289, 255631, 6093, 1281, 3710, 6786, 5742, 3690, 7408, 207, 208, 5028, 10627, 10000, 1277, 1278, 2212, 83706, 83660, 23533, 51206, 1432, 6300, 2266, 10672, 2770, 2977, 4638, 109, 108, 107, 695, 5566, 5567, 2776, 1301, 5568, 2778, 2773, 1302, 3937, 5336, 10125, 2811, 5330, 114, 23236, 115, 112, 5331, 111, 5332, 7450, 2815, 8773, 387, 2244, 9002, 46…	4914	130	6879	1.20605	0.0363674	0.00461994	0.165342
	OS	hsa04261:Adrenergic signaling in cardiomyocytes	118	0.739719	0.000156575	801, 486, 55844, 59283, 59285, 1390, 59284, 154, 90993, 153, 7169, 7168, 482, 483, 480, 10488, 481, 1386, 6548, 476, 1385, 9254, 207, 477, 208, 10000, 7170, 1432, 6300, 5350, 4634, 2770, 4633, 51806, 109, 108, 4635, 107, 84699, 10411, 596, 27091, 815, 27092, 816, 817, 818, 5566, 2776, 5567, 5568, 2778, 2773, 810, 491, 492, 4625, 4624, 490, 186, 23439, 55012, 781, 782, 5330, 783, 114, 784, 115, 23…	4914	138	6879	1.197	0.0457405	0.00518868	0.208923
	OS	hsa04360:Axon guidance	109	0.6833	0.000217012	219699, 23654, 5533, 5534, 10298, 25791, 54910, 64218, 10154, 6093, 22885, 5747, 6091, 9353, 6092, 5361, 25, 5362, 5365, 5364, 56920, 4893, 6405, 64221, 80031, 29984, 56924, 55558, 4690, 4776, 57556, 4775, 3845, 9901, 3897, 1073, 1072, 2770, 90249, 27289, 4233, 6585, 6586, 9423, 57689, 5058, 2773, 10512, 6387, 9037, 4773, 137970, 998, 23380, 10500, 10501, 5063, 223117, 2050, 10507, 10509, 5062, 1…	4914	127	6879	1.20147	0.0628329	0.00646835	0.289458
	HD	hsa05414:Dilated cardiomyopathy	74	0.463892	0.000597439	781, 782, 114, 783, 115, 784, 112, 786, 111, 7124, 3680, 3479, 59283, 4000, 59285, 59284, 153, 3676, 7169, 3675, 7168, 3674, 3679, 2010, 22801, 1756, 55799, 776, 775, 3690, 778, 3691, 9254, 779, 196883, 7134, 3695, 3685, 70, 93589, 4607, 7170, 8515, 6444, 6445, 6442, 6443, 8516, 10369, 1605, 10368, 5350, 4634, 7042, 7139, 4633, 7040, 109, 108, 107, 3696, 7273, 60, 3655, 7043, 3673, 27091, 3672, 2…	4914	84	6879	1.23323	0.163633	0.0161131	0.795014
	HD	hsa05166:HTLV-I infection	205	1.28511	0.000626322	3725, 8881, 7494, 2005, 2002, 54107, 331, 8321, 8322, 8323, 8324, 22800, 4488, 7483, 4214, 4215, 207, 208, 7480, 3718, 4602, 4893, 545, 6777, 4791, 4790, 4792, 4609, 23533, 1437, 115650, 4776, 4775, 3845, 821, 7042, 7040, 7048, 7046, 7043, 811, 8850, 324, 916, 51384, 9184, 4773, 4772, 3932, 114, 3111, 115, 3112, 112, 111, 3383, 23373, 3107, 3106, 701, 3108, 7850, 51529, 3105, 706, 581, 7976, 5925…	4914	254	6879	1.12982	0.170829	0.0154895	0.8333
	OS	hsa04921:Oxytocin signaling pathway	125	0.783601	0.000906904	4208, 3725, 57172, 2002, 801, 5021, 5020, 59283, 5533, 59285, 5534, 59284, 1827, 6093, 5743, 3710, 140465, 9254, 4893, 4776, 4775, 3845, 2770, 2977, 4638, 5564, 4637, 51806, 109, 5563, 108, 5562, 107, 595, 27091, 815, 27092, 816, 817, 818, 5566, 5567, 2776, 5568, 2778, 2773, 2775, 810, 7226, 4773, 4772, 781, 5330, 782, 783, 114, 23236, 6261, 4660, 784, 115, 112, 5579, 786, 5894, 1938, 5578, 5331,…	4914	150	6879	1.16656	0.237603	0.020652	1.20452
	OS	hsa04915:Estrogen signaling pathway	85	0.532849	0.00126487	3725, 5330, 114, 6655, 115, 23236, 112, 5894, 6464, 5331, 111, 5332, 801, 148327, 2099, 2289, 2911, 90993, 10488, 1386, 2852, 5580, 3305, 4313, 4846, 3306, 5605, 4318, 3710, 1385, 196883, 207, 208, 10000, 4893, 2885, 9586, 5595, 3310, 6654, 5594, 23533, 3265, 3708, 1956, 3709, 3845, 53358, 3760, 2770, 4988, 109, 51806, 3320, 108, 107, 84699, 7184, 64764, 6714, 2550, 8503, 5566, 2776, 5567, 5568, …	4914	99	6879	1.20192	0.315067	0.026669	1.67624
	OS	hsa04910:Insulin signaling pathway	115	0.720913	0.00152453	2645, 10891, 2002, 801, 1977, 1978, 3099, 3098, 6009, 673, 3551, 23265, 207, 208, 4893, 10000, 5834, 5837, 32, 23533, 5140, 5257, 5256, 5255, 2319, 3845, 53358, 8651, 51806, 5564, 5563, 5562, 9021, 2308, 5566, 5567, 57818, 5568, 8660, 80201, 23624, 810, 10211, 1398, 10603, 23433, 1399, 5573, 5576, 5575, 5770, 6655, 5894, 6464, 5577, 7249, 10580, 6517, 89801, 8569, 8835, 2194, 5260, 5261, 572, 558…	4914	138	6879	1.16656	0.366303	0.0299545	2.01713
	OS	hsa04962:Vasopressin-regulated water reabsorption	41	0.257021	0.00162152	115, 112, 140735, 1783, 6844, 10671, 148327, 360, 10540, 8655, 8766, 90993, 109, 10488, 5869, 554, 5868, 4905, 84699, 551, 64764, 9230, 6810, 5566, 5567, 5568, 1385, 2778, 1778, 79659, 51164, 1639, 1781, 359, 9586, 51626, 396, 51143, 397, 398, 5878	4914	44	6879	1.30443	0.384444	0.0298716	2.14418
	CP	hsa04114:Oocyte meiosis	94	0.589268	0.00167478	8881, 132864, 114, 115, 112, 111, 801, 3479, 5533, 9700, 5534, 983, 9748, 3480, 10393, 80315, 3630, 51529, 22849, 3710, 196883, 27127, 6196, 6197, 8454, 5501, 5499, 5500, 64506, 51434, 5595, 51433, 29882, 29945, 4085, 6195, 5594, 8243, 10971, 8697, 9985, 3708, 3709, 8945, 6790, 6500, 23291, 5516, 5515, 109, 51806, 9126, 5518, 108, 367, 107, 9978, 25847, 10734, 4342, 5241, 7529, 815, 699, 816, 817…	4914	111	6879	1.18548	0.394185	0.0290508	2.21388
	HD	hsa05215:Prostate cancer	76	0.476429	0.00176143	842, 6655, 1147, 5894, 3479, 148327, 4824, 90993, 3480, 10488, 51176, 1387, 572, 3630, 5159, 2064, 5605, 7039, 673, 2263, 3551, 4193, 5925, 1385, 207, 208, 2260, 10000, 4893, 2885, 9586, 5595, 6932, 4790, 3645, 4792, 6654, 5594, 6934, 23533, 8517, 3265, 1956, 5970, 56034, 2932, 3845, 1027, 1026, 1499, 369, 3320, 367, 84699, 7184, 595, 6716, 64764, 596, 8503, 5154, 5155, 83439, 2308, 5156, 1017, 3…	4914	88	6879	1.20899	0.409705	0.0288605	2.32718
	OS	hsa04728:Dopaminergic synapse	107	0.670762	0.00186944	801, 55844, 59345, 1312, 5533, 90993, 10488, 1386, 3710, 1385, 207, 208, 10000, 51764, 406, 1813, 1814, 1815, 1816, 1432, 6300, 2788, 2787, 9575, 2783, 2786, 2785, 2790, 2770, 2791, 2793, 51806, 54331, 3798, 84699, 3799, 815, 816, 817, 818, 5566, 2776, 10681, 5567, 5568, 2778, 2773, 2775, 810, 2774, 2782, 55012, 5330, 23236, 5579, 5331, 5578, 111, 5332, 148327, 94235, 5582, 5601, 2903, 2904, 5600…	4914	128	6879	1.17021	0.428498	0.0290173	2.46823
	GIP	hsa03018:RNA degradation	67	0.42001	0.00243308	23658, 10950, 10200, 9924, 23517, 219988, 54512, 255967, 87178, 23404, 56915, 22803, 6499, 11157, 9652, 10140, 51010, 7832, 51013, 23644, 4849, 54464, 10766, 10438, 55802, 1656, 84186, 2023, 4850, 5214, 29883, 26986, 11044, 11340, 170506, 3313, 27257, 246175, 51690, 118460, 5213, 51691, 5042, 5211, 80336, 9125, 23019, 25904, 27258, 23016, 2027, 132430, 22894, 2026, 694, 57472, 57819, 167227, 3329…	4914	77	6879	1.21808	0.517308	0.0357636	3.20127
	EIP	hsa04015:Rap1 signaling pathway	169	1.05943	0.00257289	4301, 54518, 2149, 801, 3082, 3479, 3683, 285, 9863, 284, 3480, 3674, 889, 5228, 6494, 5159, 57568, 673, 2321, 1902, 3690, 2324, 7408, 207, 208, 5028, 10000, 4893, 3689, 25780, 2846, 7074, 1813, 83660, 5216, 23533, 26281, 1435, 1432, 6300, 375189, 56034, 3845, 84612, 9223, 2770, 7422, 51196, 4803, 51806, 109, 7424, 108, 7423, 107, 4804, 23094, 1268, 4233, 64411, 10411, 5154, 5155, 27006, 5899, 51…	4914	210	6879	1.12657	0.537119	0.0360157	3.38231
	HD	hsa05220:Chronic myeloid leukemia	63	0.394935	0.00257815	6655, 1147, 5781, 5894, 6464, 572, 1488, 1487, 5605, 673, 2122, 3551, 4193, 5925, 25, 207, 208, 10000, 4893, 2885, 6777, 5595, 4089, 4790, 4792, 6654, 4609, 5594, 23533, 3265, 8517, 5970, 9846, 3845, 1029, 53358, 867, 1027, 1026, 7042, 7040, 369, 7048, 7046, 7043, 595, 8503, 598, 1019, 23624, 1871, 1870, 1398, 5290, 5291, 1021, 1399, 5293, 25759, 3065, 613, 3066, 5296	4914	72	6879	1.22489	0.537848	0.0344763	3.38911
	OS	hsa04713:Circadian entrainment	81	0.507773	0.00260238	5330, 114, 115, 6261, 23236, 112, 5579, 5331, 5578, 111, 5332, 801, 59345, 6263, 55811, 94235, 5582, 2902, 2903, 2904, 2905, 776, 2906, 3710, 4842, 775, 2892, 2890, 1385, 196883, 4543, 4544, 51764, 5595, 2983, 2982, 5592, 5593, 5594, 3708, 2788, 2787, 9722, 2783, 3760, 51655, 2786, 2785, 2770, 2790, 2791, 2977, 2793, 109, 51806, 108, 54331, 107, 55970, 815, 816, 817, 818, 5566, 10681, 2776, 5567,…	4914	95	6879	1.19358	0.541193	0.0333077	3.42046
	HD	hsa05412:Arrhythmogenic right ventricular cardiomyopathy (ARVC)	59	0.36986	0.00270808	781, 782, 783, 784, 786, 3680, 59283, 3728, 4000, 59285, 59284, 3676, 3675, 3674, 51176, 3679, 2010, 1824, 22801, 1829, 1756, 55799, 776, 775, 3690, 778, 3691, 9254, 779, 3695, 3685, 6932, 93589, 5318, 1495, 1000, 6934, 8515, 6444, 6445, 6442, 6443, 8516, 10369, 1496, 1605, 10368, 1499, 2697, 3696, 60, 3655, 3673, 3672, 27091, 27092, 83439, 1832, 1674	4914	67	6879	1.23273	0.555505	0.0332197	3.55708
	EIP	hsa04068:FoxO signaling pathway	111	0.695838	0.00282915	9454, 4303, 6774, 9456, 3479, 8743, 26260, 23710, 4616, 9140, 3480, 1387, 2290, 604, 673, 1901, 4193, 3551, 207, 208, 4893, 10000, 472, 5934, 11337, 23533, 1432, 6300, 1454, 3845, 7042, 7040, 1647, 5564, 5563, 5562, 11345, 10110, 7048, 7046, 10018, 10733, 7043, 595, 1263, 2308, 116986, 5897, 2309, 5896, 57818, 8660, 80854, 894, 891, 6655, 1147, 5894, 6517, 2911, 3630, 3575, 5601, 5600, 6648, 5605…	4914	134	6879	1.1596	0.57135	0.033317	3.71333
	EIP	hsa04152:AMPK signaling pathway	102	0.639418	0.00408347	55437, 10890, 10891, 200186, 55844, 3479, 948, 90993, 3480, 10488, 3156, 1978, 79602, 4218, 1080, 6009, 6885, 1385, 51094, 207, 208, 10000, 32, 84335, 81617, 5214, 23533, 5564, 5563, 1994, 5562, 84699, 595, 9230, 92335, 890, 2308, 2309, 9370, 57818, 8660, 79966, 55012, 1938, 7249, 148327, 6517, 6319, 2194, 3630, 2997, 23216, 53632, 57521, 6198, 6199, 23417, 7248, 9586, 3952, 51719, 3643, 23411, 5…	4914	123	6879	1.16087	0.705789	0.0459661	5.31849
	EIP	hsa04014:Ras signaling pathway	180	1.12839	0.00433931	7535, 4301, 4303, 2002, 801, 3082, 3479, 59345, 285, 284, 10298, 3480, 22800, 5228, 5159, 30814, 8398, 2321, 3551, 2324, 25, 207, 27, 208, 10000, 4893, 8315, 25780, 7074, 51764, 11145, 4790, 56924, 23533, 8437, 26281, 1435, 5970, 56034, 2788, 3845, 2787, 53358, 64926, 2783, 2786, 2785, 2790, 2791, 2793, 7422, 51196, 4803, 51806, 7424, 54331, 7423, 4804, 4233, 5966, 5154, 5155, 27006, 5899, 5156, …	4914	226	6879	1.11495	0.727543	0.0470172	5.64282
	OS	hsa04961:Endocrine and other factor-regulated calcium reabsorption	41	0.257021	0.00450737	9365, 5330, 115, 23236, 112, 5579, 5578, 5331, 5332, 486, 1785, 2099, 56302, 8766, 482, 483, 7421, 480, 481, 624, 5582, 1175, 8218, 1173, 5745, 26052, 5566, 5567, 2776, 5568, 476, 3816, 3817, 2778, 477, 161, 163, 1211, 1212, 160, 23439	4914	45	6879	1.27544	0.740954	0.047096	5.85533
	EIP	hsa04066:HIF-1 signaling pathway	81	0.507773	0.00472215	2056, 6774, 5579, 5578, 5162, 5163, 5160, 3479, 285, 284, 3480, 8569, 1387, 1977, 7018, 1978, 3630, 6921, 5582, 6923, 3099, 3101, 3098, 2064, 4846, 5605, 7037, 2321, 207, 208, 1906, 6198, 6199, 10000, 405, 8453, 5595, 7076, 3643, 2023, 4790, 112398, 112399, 6194, 5594, 23533, 1956, 4878, 5970, 1027, 1026, 3460, 2872, 9470, 3458, 3459, 7422, 5209, 9978, 2027, 2026, 4055, 3570, 596, 8503, 815, 816,…	4914	96	6879	1.18115	0.757139	0.0476306	6.12625
	EIP	hsa04012:ErbB signaling pathway	74	0.463892	0.00481897	3725, 6655, 5063, 5894, 5579, 6464, 3084, 2002, 685, 5578, 5062, 10298, 6416, 1978, 572, 5582, 10718, 5601, 2064, 5747, 2065, 5605, 7039, 673, 5609, 25, 9542, 27, 207, 208, 6198, 6199, 4893, 10000, 2885, 374, 6777, 5595, 56924, 6654, 4609, 4690, 5594, 23533, 3265, 5599, 1956, 2932, 3845, 867, 53358, 1027, 1026, 2069, 369, 6714, 8503, 815, 816, 817, 818, 5058, 23624, 1398, 5290, 5291, 1399, 5293, …	4914	87	6879	1.1907	0.764102	0.0470046	6.24815
	OS	hsa04914:Progesterone-mediated oocyte maturation	74	0.463892	0.00481897	8881, 132864, 114, 115, 112, 5894, 111, 3479, 983, 3480, 10393, 80315, 3630, 51529, 22849, 5601, 5600, 673, 5603, 196883, 207, 208, 6196, 6197, 10000, 64506, 51434, 5595, 51433, 29882, 4085, 29945, 5594, 6195, 23533, 5140, 5599, 8697, 1432, 6300, 3845, 2770, 8900, 51343, 109, 369, 3320, 108, 107, 25847, 4342, 8503, 5241, 890, 699, 1017, 5566, 5567, 246184, 5568, 2773, 3326, 996, 5290, 5291, 994, …	4914	87	6879	1.1907	0.764102	0.0470046	6.24815
	OS	hsa04660:T cell receptor signaling pathway	84	0.52658	0.00504064	3725, 7535, 6655, 5063, 1147, 5894, 10892, 940, 7124, 84433, 5062, 5533, 5534, 10298, 387, 29851, 5777, 5133, 5600, 5605, 5588, 5603, 5609, 7409, 3551, 6885, 1326, 207, 208, 9402, 7410, 4893, 10000, 2885, 5595, 4790, 3586, 4793, 56924, 4792, 6654, 4690, 1493, 5594, 23533, 1437, 920, 3265, 8517, 7006, 1432, 6300, 5970, 4775, 2932, 3845, 27040, 3702, 3458, 919, 9020, 959, 8503, 5058, 916, 1019, 553…	4914	100	6879	1.1759	0.779303	0.047572	6.52668
	EIP	hsa04390:Hippo signaling pathway	123	0.771063	0.00513423	154796, 10207, 55233, 332, 55844, 64398, 8321, 10297, 8322, 8323, 8324, 51176, 7161, 7483, 7480, 79981, 3689, 8312, 8313, 1490, 166824, 1495, 4609, 3996, 3993, 1453, 1454, 353500, 8945, 84612, 7042, 23291, 7040, 92597, 7048, 7046, 7043, 10413, 595, 81029, 7529, 324, 5054, 51384, 23286, 4771, 894, 7533, 7532, 7531, 999, 896, 6657, 6591, 84962, 8463, 5584, 122786, 1857, 1856, 26524, 3397, 7976, 339…	4914	151	6879	1.1403	0.785424	0.0469583	6.64405
	GIP	hsa04120:Ubiquitin mediated proteolysis	112	0.702106	0.0062834	8881, 55236, 10401, 330, 9246, 331, 5371, 8925, 8924, 27339, 27338, 63893, 9040, 92912, 4214, 9354, 672, 4193, 51619, 3093, 22888, 55958, 51366, 7337, 4591, 51434, 51433, 8554, 57154, 10273, 7327, 9886, 7326, 8945, 7329, 7328, 8651, 118424, 6500, 7189, 23291, 7332, 10277, 7334, 23295, 23327, 9978, 9021, 6477, 1642, 9616, 65264, 7428, 7317, 51588, 389898, 326, 26272, 23624, 7319, 996, 7320, 10075,…	4914	137	6879	1.14443	0.84812	0.0555108	8.07408
	EIP	hsa04071:Sphingolipid signaling pathway	99	0.620612	0.00640443	55844, 2207, 2206, 8877, 2205, 8879, 79603, 6093, 6610, 1901, 1903, 207, 208, 6609, 4893, 10000, 4790, 23533, 8439, 1432, 6300, 5970, 2768, 10672, 3845, 91012, 2770, 624, 1509, 596, 55304, 81537, 8560, 2776, 2773, 427, 5337, 5338, 55012, 5330, 23236, 5894, 5579, 5331, 5578, 5332, 7124, 253782, 123099, 387, 5582, 29956, 5581, 53637, 5601, 5600, 4846, 5605, 637, 4363, 5881, 5603, 581, 9294, 7132, 5…	4914	120	6879	1.1549	0.853552	0.0549358	8.22351
	M	hsa00561:Glycerolipid metabolism	51	0.319709	0.00640789	64900, 129642, 57678, 23175, 9388, 8525, 8526, 8527, 160851, 154141, 2710, 84649, 2717, 501, 55750, 56894, 56895, 231, 116255, 55326, 5408, 5407, 5406, 8694, 4023, 346606, 1609, 219, 217, 8613, 1606, 3990, 9162, 253558, 57016, 84803, 80168, 11343, 137964, 223, 224, 80339, 8611, 8612, 57104, 10554, 9663, 1056, 10555, 150763, 8513	4914	58	6879	1.23093	0.853704	0.053437	8.22778
	CP	hsa04115:p53 signaling pathway	58	0.363591	0.00679415	842, 841, 2810, 7249, 3479, 983, 4616, 64393, 3486, 50484, 575, 7161, 5268, 8493, 637, 4194, 581, 63970, 4193, 836, 5366, 9540, 55367, 64065, 83667, 545, 472, 9538, 143686, 11200, 317, 1029, 6241, 1026, 1647, 51512, 6477, 595, 3732, 1111, 1017, 27244, 1019, 5054, 355, 54205, 55240, 1021, 9134, 9133, 894, 891, 900, 898, 85417, 7057, 896, 901	4914	67	6879	1.21183	0.869761	0.0550486	8.70314
	HD	hsa05120:Epithelial cell signaling in Helicobacter pylori infection	58	0.363591	0.00679415	3725, 83700, 9550, 1147, 5781, 6352, 6416, 10392, 6868, 535, 533, 537, 3579, 3576, 50848, 5601, 5600, 5603, 3551, 50617, 836, 9114, 4790, 5879, 4792, 58494, 8517, 5599, 1432, 6300, 1956, 5970, 51606, 90423, 5803, 245972, 9020, 245973, 102, 7082, 4233, 1445, 6714, 10312, 5058, 28964, 51382, 523, 5335, 5336, 529, 1839, 526, 525, 4067, 528, 998, 527	4914	67	6879	1.21183	0.869761	0.0550486	8.70314
	OS	hsa04919:Thyroid hormone signaling pathway	95	0.595537	0.00715675	842, 5330, 9969, 4855, 23236, 9968, 4854, 5333, 5894, 5579, 6772, 5331, 5578, 4851, 5332, 7249, 486, 90390, 9862, 9282, 2099, 2648, 482, 483, 480, 1387, 481, 7068, 572, 5582, 1827, 10231, 9442, 9611, 6009, 5605, 6548, 6257, 6258, 113026, 4193, 3690, 476, 6256, 9440, 207, 477, 208, 3685, 4893, 10000, 29079, 5595, 4609, 5594, 23533, 117247, 25942, 3265, 2932, 3845, 2626, 8202, 9882, 5350, 1499, 864…	4914	115	6879	1.15642	0.883231	0.0563899	9.14731
	HD	hsa05210:Colorectal cancer	54	0.338516	0.00731924	3725, 842, 5894, 332, 10297, 387, 51176, 2956, 572, 5601, 673, 5881, 581, 207, 836, 208, 10000, 8312, 8313, 5595, 4088, 4089, 6932, 5879, 4609, 5594, 4087, 6934, 23533, 5599, 2932, 26060, 3845, 1499, 7042, 7040, 369, 7048, 7046, 7043, 595, 596, 8503, 83439, 4436, 324, 5900, 4437, 5290, 5291, 54205, 5293, 2353, 5296	4914	62	6879	1.21925	0.888808	0.0561638	9.34571
	CP	hsa04520:Adherens junction	61	0.382397	0.0075319	4301, 10580, 7454, 6591, 3480, 387, 51176, 1387, 81, 5777, 87, 2064, 10163, 5795, 8976, 5881, 5792, 8936, 6885, 2260, 8826, 5595, 4088, 4089, 6932, 3643, 10810, 1495, 5879, 4087, 6934, 5594, 25945, 1459, 1956, 7414, 1496, 1499, 9855, 1460, 7048, 81607, 7046, 60, 7082, 4233, 117178, 6714, 83439, 7525, 10458, 4008, 2534, 5770, 56288, 5819, 998, 88, 5818, 89, 999	4914	71	6879	1.20271	0.895708	0.0563153	9.60475
	HD	hsa05146:Amoebiasis	88	0.551655	0.00767536	5330, 1290, 23236, 284217, 5579, 5331, 5578, 5332, 383, 7124, 2335, 384, 6318, 6317, 1289, 1288, 255631, 7850, 1287, 81, 5582, 87, 3576, 5269, 1281, 5747, 1282, 1284, 3592, 1286, 836, 7879, 3918, 929, 1511, 3914, 3689, 3915, 5272, 1277, 3910, 5275, 3912, 1278, 4790, 3586, 731, 5878, 733, 732, 23533, 1437, 22798, 5970, 7414, 2767, 3315, 3909, 4583, 7042, 7040, 3458, 1992, 107, 5869, 85301, 5868, 9…	4914	106	6879	1.16216	0.90012	0.0559675	9.77912
	OS	hsa04666:Fc gamma R-mediated phagocytosis	71	0.445085	0.00805587	5894, 5579, 5578, 382, 7454, 8877, 5582, 3636, 5580, 5581, 3635, 10163, 4651, 8976, 7409, 8936, 7408, 207, 208, 274, 8394, 273, 8395, 10093, 10092, 4082, 6198, 10000, 6199, 7410, 10095, 55616, 5595, 85477, 10810, 2212, 10109, 5879, 5594, 23533, 2934, 9846, 56848, 27040, 8613, 1073, 1072, 3985, 3984, 23396, 8853, 8503, 5058, 8611, 1398, 5290, 8612, 5291, 10552, 1399, 5293, 5335, 653361, 5336, 5337…	4914	84	6879	1.18323	0.910941	0.0572808	10.2401
	HD	hsa05211:Renal cell carcinoma	57	0.357322	0.00819407	3725, 6655, 5063, 5781, 5894, 3082, 5062, 10298, 1387, 6921, 6923, 5605, 7039, 673, 201163, 207, 208, 2889, 10000, 4893, 405, 2885, 8453, 5595, 2113, 112398, 5879, 56924, 112399, 6654, 5594, 23533, 3265, 2034, 3845, 7042, 7040, 7422, 369, 9978, 4233, 7043, 5906, 8503, 5155, 5908, 54583, 7428, 5058, 1398, 5290, 5291, 1399, 5293, 2549, 5296, 998	4914	66	6879	1.20899	0.914575	0.0568919	10.407
	HD	hsa05010:Alzheimer's disease	135	0.846289	0.00820835	29796, 8883, 4698, 4697, 801, 487, 489, 5533, 9451, 488, 5534, 374291, 6868, 25825, 4513, 539, 4512, 341947, 4311, 1329, 3710, 4035, 1327, 4696, 4694, 824, 54539, 4023, 823, 317, 3028, 27089, 51107, 513, 83464, 51806, 22926, 9167, 3416, 518, 102, 514, 9377, 8851, 2081, 2776, 498, 23621, 322, 810, 522, 54205, 6389, 56901, 23385, 5330, 1351, 842, 1350, 841, 23236, 840, 100506742, 5331, 5332, 7124, …	4914	168	6879	1.1249	0.914942	0.0557008	10.4242
	OS	hsa04724:Glutamatergic synapse	94	0.589268	0.00829675	2914, 5330, 2915, 114, 2912, 115, 9454, 2913, 23236, 112, 2918, 9456, 5579, 5331, 5578, 111, 5332, 27165, 59345, 10991, 157, 2911, 156, 5533, 2744, 57030, 5534, 2897, 2899, 50944, 94235, 5582, 2901, 2902, 2903, 2904, 2905, 776, 2906, 3710, 22941, 775, 2892, 6505, 6506, 2890, 2752, 196883, 2900, 6511, 51764, 5595, 255189, 5594, 246213, 1742, 3708, 3709, 2788, 2787, 2783, 3760, 2786, 2785, 2770, 27…	4914	114	6879	1.15429	0.917179	0.0550426	10.5308
	OS	hsa04723:Retrograde endocannabinoid signaling	84	0.52658	0.00856305	5330, 2915, 114, 115, 23236, 112, 5579, 5331, 5578, 111, 5332, 59345, 2911, 57030, 747, 94235, 5582, 5601, 5600, 776, 774, 3710, 5603, 5743, 775, 2892, 2890, 778, 779, 196883, 140679, 200959, 51764, 5595, 2563, 2565, 2566, 2567, 2166, 2568, 5594, 2562, 2560, 5599, 246213, 1432, 3708, 6300, 22999, 3709, 2788, 2787, 2783, 3760, 2786, 2785, 2770, 2790, 222236, 2791, 2793, 221955, 109, 108, 54331, 10…	4914	101	6879	1.16425	0.92357	0.0555398	10.8511
	OS	hsa04918:Thyroid hormone synthesis	60	0.376128	0.00902592	7849, 5330, 114, 115, 23236, 112, 5579, 5578, 5331, 5332, 111, 486, 148327, 7253, 90993, 433, 482, 483, 480, 10488, 481, 1386, 5582, 405753, 7038, 3710, 476, 1385, 5172, 1081, 196883, 477, 8458, 2882, 9586, 7173, 2936, 3708, 493869, 3709, 821, 2880, 2876, 109, 2877, 108, 2878, 107, 7270, 389434, 84699, 7184, 64764, 5566, 5567, 2776, 5568, 2778, 6528, 23439	4914	70	6879	1.1999	0.93353	0.0572318	11.4054
	EIP	hsa04020:Calcium signaling pathway	143	0.896439	0.00946556	5737, 2149, 5731, 801, 487, 5021, 5025, 6870, 489, 5533, 5023, 155, 488, 5534, 5024, 154, 153, 6869, 8877, 886, 887, 4923, 5159, 6546, 3710, 6786, 113026, 1909, 5027, 80228, 1816, 1910, 5257, 5256, 5255, 2767, 7417, 1128, 7419, 5350, 623, 51196, 4638, 1131, 51806, 109, 56413, 108, 107, 624, 10800, 9630, 5153, 815, 5156, 816, 817, 818, 5566, 5567, 2776, 5568, 2778, 292, 810, 2774, 491, 492, 5335, …	4914	179	6879	1.11834	0.941789	0.0587099	11.9289
	HD	hsa05221:Acute myeloid leukemia	49	0.307172	0.00953958	23533, 3265, 8517, 6655, 1147, 6774, 5894, 7704, 862, 5970, 3845, 5914, 5371, 3728, 1050, 369, 51176, 1978, 572, 595, 8503, 11040, 5605, 83439, 673, 6688, 2322, 3551, 5467, 207, 208, 5290, 5291, 5292, 6198, 10000, 4893, 6199, 5293, 2885, 5595, 6777, 6932, 4790, 4609, 6654, 5296, 5594, 6934	4914	56	6879	1.22489	0.943075	0.0579613	12.0168
	OS	hsa04621:NOD-like receptor signaling pathway	49	0.307172	0.00953958	7205, 841, 8517, 5599, 1147, 257397, 1432, 2919, 6300, 3606, 5970, 8767, 7124, 260434, 6347, 330, 7189, 6352, 10392, 84674, 3320, 22900, 58484, 4210, 3576, 114548, 5601, 22861, 5600, 55914, 4671, 5603, 838, 2920, 3551, 64127, 6885, 834, 3326, 7128, 10910, 5595, 10454, 9051, 4790, 4793, 4792, 3569, 5594	4914	56	6879	1.22489	0.943075	0.0579613	12.0168
	EIP	hsa04310:Wnt signaling pathway	112	0.702106	0.00966493	3725, 4041, 4040, 6423, 6422, 5533, 5534, 81839, 8321, 10297, 8322, 8323, 59343, 8324, 51176, 1387, 144165, 1488, 1487, 7483, 56998, 23500, 4316, 79718, 9350, 6885, 57216, 7480, 27123, 8312, 8313, 27121, 4609, 64321, 1459, 4776, 1452, 1454, 4775, 8945, 6500, 23291, 1460, 9978, 6477, 90665, 595, 81029, 815, 816, 817, 818, 5566, 324, 5567, 5568, 51384, 23002, 57680, 10023, 27101, 894, 4773, 4772, 8…	4914	138	6879	1.13613	0.945189	0.0575408	12.1654
	OS	hsa04270:Vascular smooth muscle contraction	96	0.601805	0.00989689	5330, 114, 115, 23236, 4660, 112, 5894, 5579, 5578, 5331, 800, 111, 801, 5332, 10203, 10398, 5739, 9826, 3779, 3778, 387, 4659, 5582, 5583, 5580, 5581, 6093, 10335, 8398, 30814, 776, 5605, 5320, 673, 5588, 3710, 5322, 84647, 775, 23365, 85366, 778, 140465, 779, 196883, 1909, 5501, 5500, 5499, 2983, 5595, 255189, 72, 2982, 5592, 5594, 10268, 59, 10266, 136, 3708, 3709, 2768, 10672, 2767, 2977, 463…	4914	117	6879	1.14862	0.948897	0.0577439	12.4398
	HD	hsa05410:Hypertrophic cardiomyopathy (HCM)	66	0.413741	0.0105467	781, 782, 783, 784, 786, 7124, 3680, 3479, 59283, 4000, 59285, 59284, 3676, 7169, 3675, 7168, 3674, 3679, 2010, 22801, 1756, 55799, 776, 775, 3690, 778, 3691, 9254, 53632, 779, 7134, 3695, 3685, 70, 93589, 4607, 7170, 8515, 6444, 6445, 6442, 6443, 8516, 10369, 1605, 10368, 4634, 7042, 7139, 4633, 7040, 5564, 5563, 5562, 3696, 7273, 60, 3655, 7043, 3673, 3672, 27091, 27092, 1674, 1636, 3569	4914	78	6879	1.18451	0.958005	0.0602682	13.2042
	OS	hsa04912:GnRH signaling pathway	76	0.476429	0.0106493	3725, 5330, 114, 6655, 115, 23236, 112, 5894, 5579, 2002, 5331, 5578, 111, 801, 5332, 6416, 5580, 5601, 4313, 5600, 5605, 776, 4214, 4215, 5603, 3710, 4216, 775, 5609, 778, 1081, 779, 196883, 4893, 2885, 5595, 255189, 5598, 6654, 5594, 3265, 5599, 1432, 1956, 6300, 3708, 3709, 2767, 3845, 109, 51806, 108, 107, 4323, 283748, 6714, 815, 816, 817, 818, 5566, 2776, 5567, 5568, 2778, 2797, 8605, 2796,…	4914	91	6879	1.16913	0.959288	0.0597054	13.3244
	EIP	hsa04024:cAMP signaling pathway	157	0.984203	0.0107258	3725, 4301, 5732, 2149, 801, 5021, 486, 2740, 154, 90993, 153, 482, 483, 480, 1387, 10488, 481, 22800, 6093, 1080, 673, 6548, 7409, 476, 1385, 477, 207, 208, 4886, 8310, 1909, 3351, 3354, 10000, 7410, 3350, 7074, 1813, 4790, 1816, 4792, 6752, 23533, 5142, 5140, 6751, 5141, 5144, 5970, 1128, 5350, 2770, 51196, 5348, 51806, 109, 108, 107, 5139, 84699, 64411, 1262, 10411, 815, 816, 817, 818, 27198, …	4914	198	6879	1.11	0.960218	0.0590229	13.4138
	GIP	hsa03030:DNA replication	33	0.206871	0.0112289	1763, 56655, 54107, 5557, 5558, 57804, 5984, 5985, 6117, 5422, 6119, 6118, 5111, 79621, 246243, 29935, 84153, 5427, 4173, 4172, 4175, 23649, 4176, 5425, 5426, 10535, 5981, 5983, 5982, 4171, 2237, 3978, 6742	4914	36	6879	1.28322	0.965831	0.060612	14.0001
	OS	hsa04971:Gastric acid secretion	62	0.388666	0.0116634	5330, 114, 115, 23236, 112, 5579, 5331, 5578, 5332, 801, 111, 6522, 482, 483, 480, 3773, 481, 887, 5582, 1080, 3710, 6548, 85366, 476, 196883, 477, 6752, 6750, 760, 3708, 3709, 2770, 4638, 1131, 3758, 51806, 109, 108, 107, 9992, 3274, 815, 115111, 816, 817, 818, 5566, 5567, 2776, 5568, 2778, 2773, 496, 495, 3772, 810, 54207, 7430, 340156, 91807, 23439, 163688	4914	73	6879	1.18894	0.970039	0.0617878	14.5035
	OS	hsa04970:Salivary secretion	72	0.451354	0.0118692	5330, 114, 115, 23236, 112, 6558, 5579, 5331, 5578, 111, 5332, 801, 486, 6263, 155, 154, 6522, 153, 5542, 3778, 482, 55503, 483, 480, 481, 5582, 1755, 3710, 6548, 4842, 4589, 476, 196883, 477, 3347, 2983, 2982, 5592, 5593, 4025, 3708, 3709, 6844, 820, 362, 2977, 109, 51806, 1131, 108, 107, 727897, 54831, 1469, 146, 147, 148, 5566, 5567, 2776, 5568, 2778, 810, 491, 492, 490, 1473, 23439, 1470, 147…	4914	86	6879	1.17199	0.971847	0.0617624	14.7409
	EIP	hsa04151:PI3K-Akt signaling pathway	266	1.6675	0.0123004	3082, 2335, 55844, 59345, 3479, 7060, 3480, 1975, 10488, 1977, 1978, 22801, 5228, 4515, 5747, 930, 2321, 2324, 207, 5649, 8115, 3718, 208, 3918, 4602, 4893, 3914, 3915, 2846, 51764, 3910, 4790, 3912, 4609, 23533, 1435, 22798, 5618, 3845, 5617, 1440, 7184, 4233, 84699, 1442, 1441, 2309, 1301, 10319, 1302, 9180, 7059, 7058, 7057, 23239, 842, 7249, 2254, 7450, 2253, 148327, 2251, 2250, 3381, 2248, 2…	4914	345	6879	1.07933	0.975292	0.0628605	15.2365
	OS	hsa04725:Cholinergic synapse	91	0.570461	0.0127921	5330, 114, 115, 23236, 112, 5579, 5331, 5578, 111, 5332, 59345, 148327, 1103, 90993, 43, 10488, 8973, 94235, 5582, 1137, 776, 1133, 774, 3710, 1136, 775, 778, 1385, 779, 196883, 207, 208, 10000, 4893, 3785, 9586, 3786, 51764, 5595, 1141, 5594, 23533, 3265, 3708, 3709, 2788, 2767, 3845, 2787, 1128, 3761, 2783, 3760, 2786, 2785, 2770, 2790, 2791, 2793, 109, 1131, 108, 54331, 107, 55970, 84699, 6476…	4914	111	6879	1.14765	0.97871	0.0642165	15.7984
	HD	hsa05205:Proteoglycans in cancer	158	0.990471	0.0133459	10818, 7291, 6774, 2002, 3082, 3339, 2335, 3479, 2099, 288, 3480, 8321, 286, 8322, 287, 8323, 8324, 1975, 22800, 2017, 6093, 4313, 5747, 7483, 4318, 673, 6548, 3710, 4193, 3690, 207, 208, 7480, 3685, 10000, 4893, 7074, 7078, 4609, 23533, 1432, 6300, 2318, 2316, 3845, 2317, 7042, 7040, 7422, 51196, 4233, 5829, 81029, 595, 815, 816, 817, 818, 5566, 5567, 5058, 5568, 84309, 23624, 51384, 7430, 5335,…	4914	200	6879	1.1059	0.981998	0.0658234	16.4271
	OS	hsa04911:Insulin secretion	71	0.445085	0.0139108	116, 5330, 114, 2645, 115, 23236, 112, 5579, 2641, 5331, 5578, 111, 5332, 486, 3782, 2740, 148327, 3780, 27445, 3779, 90993, 3778, 482, 9699, 483, 480, 10488, 481, 1386, 886, 3630, 5582, 776, 3710, 3651, 775, 778, 476, 1385, 779, 196883, 6833, 477, 54795, 9586, 6804, 2767, 6844, 2695, 109, 1131, 108, 107, 84699, 5864, 64764, 815, 816, 817, 27094, 27345, 818, 5566, 2776, 5567, 5568, 2778, 3767, 28…	4914	85	6879	1.16931	0.984831	0.067428	17.0639
	EIP	hsa04150:mTOR signaling pathway	50	0.31344	0.0155589	5579, 5578, 7249, 7124, 3479, 1975, 1977, 253260, 1978, 3630, 5582, 64121, 8408, 6009, 673, 3551, 57521, 207, 208, 6196, 6197, 6198, 64223, 10000, 6199, 7248, 9706, 84335, 51719, 5595, 81617, 6194, 5594, 6195, 23533, 10325, 25989, 6794, 10670, 9470, 5563, 5562, 92335, 8503, 5290, 5291, 5293, 3667, 58528, 5296	4914	58	6879	1.20679	0.990801	0.0739837	18.8963
	CP	hsa04210:Apoptosis	53	0.332247	0.0169341	843, 842, 841, 840, 1147, 100506742, 7124, 8743, 330, 331, 8772, 8837, 8737, 572, 637, 581, 3551, 839, 207, 208, 836, 7132, 10000, 472, 2021, 4790, 4792, 824, 23533, 8517, 823, 3563, 5970, 317, 8797, 8793, 4803, 8795, 8794, 9020, 8717, 8503, 596, 598, 5290, 5291, 54205, 1676, 355, 5293, 1677, 4914, 5296	4914	62	6879	1.19667	0.993944	0.0790646	20.3965
	OS	hsa04960:Aldosterone-regulated sodium reabsorption	35	0.219408	0.0171574	23533, 2810, 4306, 5579, 5578, 53828, 486, 3845, 3479, 6340, 6338, 6337, 482, 483, 3758, 480, 481, 23327, 3630, 5582, 8503, 3291, 9351, 476, 477, 5290, 5291, 5293, 3667, 5595, 6446, 23439, 3643, 5296, 5594	4914	39	6879	1.2563	0.994341	0.0788534	20.6377
	HD	hsa05216:Thyroid cancer	27	0.169258	0.0177955	7849, 3265, 8030, 10342, 8031, 3845, 1499, 51176, 595, 5605, 673, 83439, 6257, 6258, 6256, 5468, 5979, 4893, 7175, 5595, 6932, 4914, 7170, 4609, 6934, 999, 5594	4914	29	6879	1.30333	0.99534	0.0804647	21.3231
	OS	hsa04720:Long-term potentiation	56	0.351053	0.0181891	5330, 2915, 114, 23236, 5579, 5894, 5331, 5578, 5332, 801, 2911, 5533, 5534, 1387, 5582, 2902, 2903, 2904, 2905, 5605, 2906, 673, 3710, 775, 2890, 6196, 6197, 4893, 5501, 5500, 5499, 5595, 5594, 6195, 3265, 3708, 3709, 3845, 51806, 369, 107, 10411, 5906, 815, 5908, 816, 817, 818, 5566, 5567, 2776, 5568, 5532, 810, 5530, 163688	4914	66	6879	1.18778	0.995866	0.0809732	21.7431
	CP	hsa04146:Peroxisome	69	0.432548	0.0189857	2053, 570, 7498, 4598, 390916, 10654, 9409, 55711, 5264, 25824, 3155, 23305, 6647, 6648, 255027, 3295, 54363, 1384, 196743, 92960, 23600, 8310, 5830, 23417, 30, 10005, 11001, 10478, 283927, 4358, 51268, 84188, 1610, 215, 26063, 6342, 26061, 373156, 5189, 83594, 5826, 5825, 5824, 8799, 1891, 3418, 8443, 5828, 5827, 55670, 8504, 11264, 5192, 5191, 5194, 5193, 1962, 5195, 189, 84769, 5052, 2180, 558…	4914	83	6879	1.16375	0.996757	0.0831743	22.587
	EIP	hsa04370:VEGF signaling pathway	52	0.325978	0.0201783	842, 5579, 5894, 5578, 5533, 5534, 9047, 8877, 572, 5582, 5747, 5600, 4846, 5605, 5881, 5603, 5743, 3791, 207, 208, 10000, 4893, 5595, 255189, 5879, 5594, 23533, 7867, 3265, 1432, 6300, 9261, 3845, 56848, 3315, 7422, 5829, 283748, 6714, 8503, 8605, 5532, 5530, 5290, 5291, 5293, 5335, 25759, 5336, 4773, 5296, 998	4914	61	6879	1.19334	0.997746	0.0869552	23.8345
	OS	hsa04722:Neurotrophin signaling pathway	97	0.608074	0.0202969	3725, 10818, 6655, 5781, 5894, 6464, 801, 8767, 387, 572, 7161, 51135, 5580, 5601, 5600, 5605, 673, 4214, 5603, 4215, 581, 5609, 5607, 3551, 25, 207, 208, 6196, 2889, 6197, 10000, 4893, 2885, 25970, 5595, 4790, 5598, 57498, 4793, 4792, 5879, 6654, 5594, 6195, 23533, 3265, 5599, 1432, 11108, 6300, 5970, 2932, 9261, 5664, 3845, 5663, 53358, 7189, 4803, 51806, 4804, 3656, 3654, 10019, 5906, 8503, 59…	4914	120	6879	1.13157	0.997826	0.0862195	23.9576
	M	hsa00230:Purine metabolism	139	0.871364	0.0209585	22978, 5436, 221830, 22875, 5169, 5167, 5435, 7498, 5438, 54107, 159, 5634, 158, 10201, 51082, 87178, 5440, 50940, 203, 204, 23649, 102157402, 124583, 270, 272, 271, 4833, 374659, 4830, 471, 4832, 10623, 10622, 10621, 115024, 58497, 56985, 5142, 5140, 5141, 51292, 318, 5147, 5144, 5145, 5557, 5558, 26289, 8382, 27115, 8654, 57804, 2977, 109, 108, 107, 5422, 5139, 5138, 122622, 100, 5427, 5151, 51…	4914	176	6879	1.10559	0.998224	0.087699	24.6406
	OS	hsa04923:Regulation of lipolysis in adipocytes	48	0.300903	0.0223403	134, 23533, 5140, 114, 115, 112, 2167, 4852, 111, 3991, 155, 154, 2770, 7253, 153, 109, 108, 107, 3630, 11343, 4881, 8503, 5743, 5742, 5566, 5567, 5568, 1081, 8660, 2778, 196883, 2773, 207, 4886, 208, 5290, 5291, 10000, 5293, 57104, 51099, 3667, 11145, 3643, 5592, 8471, 5593, 5296	4914	56	6879	1.1999	0.998836	0.0919965	26.0488
	OS	hsa04662:B cell receptor signaling pathway	58	0.363591	0.0227627	3725, 6655, 1147, 5894, 10892, 84433, 5533, 5534, 3636, 5777, 3635, 27071, 5605, 5881, 930, 7409, 933, 971, 3551, 973, 207, 975, 1380, 208, 974, 10000, 7410, 4893, 25780, 2885, 5595, 4790, 4793, 4792, 5879, 6654, 5594, 23533, 8517, 3265, 4775, 5970, 2932, 3845, 695, 8503, 5532, 5530, 5290, 5291, 5293, 5336, 8915, 4773, 2353, 4772, 4067, 5296	4914	69	6879	1.17671	0.998977	0.0924145	26.4744
	OS	hsa04380:Osteoclast differentiation	105	0.658225	0.0235663	3725, 6772, 6773, 10990, 7297, 5533, 3727, 3726, 5534, 8878, 8600, 4688, 6688, 3551, 3690, 6885, 3552, 1385, 207, 55423, 208, 11006, 1513, 10000, 2215, 4791, 4790, 2212, 4792, 23533, 1435, 5971, 1432, 6300, 5970, 8651, 7189, 7042, 7040, 2274, 9020, 9021, 7048, 7046, 695, 140885, 799, 353514, 11025, 11024, 3937, 5336, 11027, 54209, 11026, 10288, 4773, 4772, 3932, 10859, 1147, 7124, 9103, 5601, 560…	4914	131	6879	1.12204	0.9992	0.0942909	27.2779
	CP	hsa04142:Lysosome	97	0.608074	0.0297972	26088, 8120, 6556, 5538, 1522, 256471, 51172, 3482, 535, 533, 1521, 5641, 1520, 11154, 3920, 537, 130340, 8218, 8546, 27074, 50617, 162, 23457, 4891, 1513, 79158, 1512, 6609, 1511, 164, 1510, 3916, 2760, 23062, 26985, 1515, 1075, 8943, 8763, 51606, 138050, 20, 175, 10947, 410, 245972, 1509, 10312, 2799, 1777, 6272, 427, 23431, 2588, 9179, 3425, 768239, 527, 3423, 84572, 4074, 2990, 2717, 10577, 9…	4914	121	6879	1.12222	0.999882	0.116533	33.2374
	HD	hsa05161:Hepatitis B	115	0.720913	0.0298621	3725, 6774, 6772, 2002, 6773, 332, 3339, 10542, 90993, 4615, 6416, 1387, 10488, 1386, 537, 4318, 4214, 3551, 1385, 207, 208, 4893, 10000, 6777, 9641, 6778, 4790, 4792, 4609, 23533, 64135, 114609, 4776, 5970, 317, 4775, 3845, 7419, 7042, 7040, 7046, 84699, 23586, 1642, 7043, 595, 596, 7529, 890, 54205, 2185, 4773, 4772, 898, 843, 842, 841, 100506742, 1147, 148022, 5894, 5579, 5578, 7124, 148327, 8…	4914	145	6879	1.11025	0.999884	0.115292	33.2971
	HD	hsa04931:Insulin resistance	87	0.545386	0.0331919	10998, 10999, 6774, 5781, 10891, 200186, 7124, 148327, 6517, 22877, 948, 90993, 376497, 51085, 10488, 3630, 10062, 2997, 5580, 57761, 5581, 5601, 4846, 5588, 5792, 3551, 1385, 53632, 207, 208, 7132, 5507, 6196, 133522, 6197, 6198, 6199, 5590, 10000, 5834, 9586, 5837, 11001, 5501, 32, 11000, 5500, 5499, 10724, 3643, 4790, 4792, 5509, 6195, 23533, 5599, 5106, 1374, 5105, 5970, 2932, 9882, 6945, 546…	4914	108	6879	1.12768	0.999959	0.125909	36.2909
	OS	hsa04260:Cardiac muscle contraction	62	0.388666	0.033543	781, 1351, 782, 1350, 783, 29796, 784, 786, 486, 59283, 59285, 59284, 7169, 7168, 482, 483, 480, 481, 4513, 4512, 1346, 1347, 341947, 1345, 55799, 1329, 776, 6548, 775, 1327, 778, 476, 9254, 779, 170712, 477, 7134, 7381, 1339, 70, 1337, 93589, 7386, 7170, 7385, 7384, 10369, 10975, 10368, 27089, 4634, 7139, 4633, 125965, 4635, 9167, 9377, 27091, 27092, 4625, 4624, 23439	4914	75	6879	1.15723	0.999963	0.12561	36.5992
	EIP	hsa04064:NF-kappa B signaling pathway	71	0.445085	0.035814	7535, 148022, 1147, 257397, 10892, 7706, 7124, 330, 331, 84433, 3383, 8740, 4615, 6351, 8837, 6357, 8737, 51135, 5328, 3576, 8600, 5588, 5743, 23643, 3551, 6885, 7132, 55367, 929, 7412, 6363, 6366, 472, 7128, 4791, 4790, 4792, 115650, 1459, 4049, 8517, 114609, 5971, 5970, 10673, 7329, 27040, 7189, 7188, 7187, 4050, 8792, 1460, 9020, 3654, 8717, 4055, 23586, 959, 695, 597, 596, 598, 51588, 6387, 5…	4914	87	6879	1.14243	0.999982	0.13205	38.5604
	CP	hsa04530:Tight junction	71	0.445085	0.035814	10207, 4301, 83700, 8531, 55844, 9073, 57530, 9075, 9074, 10398, 7122, 9414, 9076, 64398, 27134, 8735, 387, 5584, 79784, 81, 4619, 87, 5581, 50848, 2017, 22989, 92359, 49861, 100506658, 24146, 5590, 10627, 58494, 51208, 3996, 5872, 3993, 84552, 5520, 93643, 84612, 9223, 5010, 4633, 5516, 5515, 5518, 103910, 1366, 1364, 1365, 60, 7082, 8189, 6714, 154810, 1019, 137075, 4621, 9080, 4620, 5522, 4622…	4914	87	6879	1.14243	0.999982	0.13205	38.5604
	M	hsa00601:Glycosphingolipid biosynthesis - lacto and neolacto series	24	0.150451	0.0361509	79369, 11041, 10678, 2651, 10402, 10331, 2683, 10317, 28, 84002, 10690, 2529, 2528, 2527, 2526, 2525, 8704, 2524, 2523, 6484, 8702, 6487, 8707, 8708	4914	26	6879	1.29219	0.999983	0.131637	38.8465
	EIP	hsa04668:TNF signaling pathway	86	0.539117	0.0376123	843, 3725, 841, 3627, 840, 1147, 257397, 2919, 7124, 6347, 330, 148327, 192111, 3383, 3726, 90993, 6352, 1051, 6416, 8772, 8837, 10488, 8737, 1386, 5601, 4314, 5600, 4318, 10059, 5743, 5603, 5609, 64127, 3551, 6885, 1326, 1385, 207, 836, 208, 1906, 7132, 7412, 6364, 10000, 9586, 7128, 5595, 8986, 4790, 4792, 5594, 23533, 1437, 9530, 8517, 4049, 1435, 5599, 1432, 6300, 5970, 6401, 7188, 7187, 1103…	4914	107	6879	1.12514	0.999989	0.135066	40.0734
	GIP	hsa03460:Fanconi anemia pathway	45	0.282096	0.0376411	55215, 11201, 3280, 2072, 2189, 79728, 57697, 641, 353497, 146956, 6117, 2175, 5888, 29089, 6119, 2176, 6118, 2177, 29935, 116028, 7398, 5889, 51426, 2067, 5429, 84464, 675, 672, 80198, 2178, 7156, 5980, 22909, 197342, 80233, 8940, 51455, 57599, 80010, 545, 2187, 2188, 55120, 83990, 201254	4914	53	6879	1.18858	0.99999	0.133592	40.0973
	HD	hsa05203:Viral carcinogenesis	159	0.99674	0.038814	3725, 6774, 1108, 2648, 90993, 79885, 1387, 10488, 1386, 51564, 3135, 4193, 1385, 3718, 7337, 5366, 4893, 6777, 5934, 5933, 85477, 4791, 4790, 4792, 23533, 5970, 3845, 7419, 5610, 55869, 10014, 7188, 11036, 7187, 3516, 10013, 245972, 3134, 84699, 3133, 5829, 1642, 5966, 595, 7529, 5423, 890, 8850, 5566, 1111, 3018, 5567, 9759, 5568, 3017, 2965, 2961, 2960, 991, 6672, 894, 7533, 85236, 7532, 7531,…	4914	205	6879	1.08576	0.999993	0.135956	41.0651
	HD	hsa05169:Epstein-Barr virus infection	97	0.608074	0.0424958	3725, 6774, 7297, 9861, 3683, 6416, 8737, 2208, 3135, 930, 3551, 4193, 6885, 207, 3718, 1380, 208, 6693, 10000, 4791, 4790, 4793, 4792, 4609, 23533, 3126, 5971, 1432, 6300, 5970, 5610, 7189, 7188, 7187, 3516, 9020, 3134, 3133, 23586, 3113, 596, 890, 10213, 7431, 5336, 3123, 3122, 1147, 22938, 3383, 3107, 3106, 3105, 5601, 9612, 5600, 5708, 5709, 5603, 5706, 5609, 5705, 5702, 5925, 7979, 5701, 650…	4914	122	6879	1.11302	0.999998	0.146443	44.0099
	HD	hsa05212:Pancreatic cancer	54	0.338516	0.0426839	842, 1147, 6774, 5894, 6772, 5888, 572, 5601, 2064, 675, 7039, 673, 5881, 3551, 5925, 207, 208, 10000, 5595, 4088, 4089, 4790, 5879, 5594, 4087, 23533, 8517, 5599, 1956, 5970, 3845, 1029, 7042, 7040, 7422, 369, 7048, 7046, 7043, 595, 8503, 5899, 598, 1019, 10928, 5900, 1871, 1870, 5290, 5291, 1021, 5293, 5296, 998	4914	65	6879	1.16298	0.999998	0.145418	44.1566
	HD	hsa05214:Glioma	54	0.338516	0.0426839	6655, 5579, 5894, 6464, 5578, 801, 3479, 3480, 5582, 5159, 5605, 7039, 673, 4193, 5925, 207, 208, 10000, 4893, 2885, 5595, 6654, 5594, 23533, 3265, 1956, 3845, 1029, 53358, 1026, 51806, 369, 595, 5154, 8503, 815, 5155, 816, 5156, 817, 818, 1019, 1871, 1870, 810, 5290, 5291, 1021, 5293, 5335, 5336, 25759, 5296, 163688	4914	65	6879	1.16298	0.999998	0.145418	44.1566
	M	hsa00260:Glycine, serine and threonine metabolism	34	0.213139	0.0436302	211, 669, 212, 4129, 64902, 4128, 9380, 314, 113675, 10993, 8639, 27232, 6470, 23464, 29958, 26227, 6472, 63826, 5224, 5223, 29968, 635, 1738, 2593, 5723, 189, 501, 1757, 55349, 275, 875, 1491, 51268, 1610	4914	39	6879	1.22041	0.999998	0.146827	44.8894
	OS	hsa04925:Aldosterone synthesis and secretion	66	0.413741	0.04637	6770, 5330, 114, 115, 57172, 23236, 112, 5579, 5331, 5578, 111, 5332, 801, 3284, 148327, 949, 90993, 747, 3777, 25865, 10488, 1386, 5587, 5582, 5581, 776, 3710, 23683, 775, 778, 1385, 779, 196883, 1585, 9586, 3708, 3709, 2767, 3991, 3949, 57118, 221955, 109, 51806, 108, 51305, 107, 5138, 84699, 4881, 64764, 815, 816, 817, 818, 5566, 5567, 2776, 5568, 2778, 810, 8912, 8913, 8911, 466, 163688	4914	81	6879	1.14064	0.999999	0.153814	46.9613
	HD	hsa05223:Non-small cell lung cancer	47	0.294634	0.0465317	23533, 842, 6655, 3265, 5579, 5894, 5578, 5915, 1956, 3845, 1029, 6789, 369, 572, 5582, 595, 2064, 8503, 5605, 7039, 673, 2309, 6257, 6258, 1019, 5925, 6256, 27436, 11186, 207, 1871, 208, 1870, 5290, 5291, 1021, 10000, 4893, 5293, 5335, 5336, 2885, 5595, 238, 6654, 5296, 5594	4914	56	6879	1.1749	0.999999	0.152669	47.0812
	HD	hsa05222:Small cell lung cancer	69	0.432548	0.0469038	842, 4149, 1147, 284217, 5915, 2335, 330, 331, 3675, 3674, 1288, 1287, 5747, 1282, 1284, 5743, 1286, 6257, 6258, 3551, 5925, 6256, 207, 6502, 208, 3918, 3685, 10000, 3914, 3915, 3910, 3912, 4790, 4792, 4609, 23533, 8517, 22798, 317, 5970, 1027, 3909, 7189, 7188, 7187, 1030, 3655, 595, 3673, 596, 8503, 9618, 598, 1017, 1019, 10319, 1871, 1870, 5290, 5291, 9134, 54205, 1021, 5293, 79444, 898, 1163,…	4914	85	6879	1.13637	0.999999	0.152192	47.3564
	M	hsa01100:Metabolic pathways	896	5.61685	0.0469187	10998, 113451, 54107, 5373, 3284, 5372, 25796, 10993, 79087, 50614, 374291, 7357, 7358, 535, 533, 63917, 2954, 539, 537, 85465, 79603, 23649, 3290, 3295, 8733, 23646, 3294, 3292, 131669, 50617, 79814, 9, 84890, 10728, 29906, 316, 1431, 314, 132789, 513, 1841, 6470, 22928, 6472, 518, 79623, 6476, 514, 339221, 128869, 522, 6898, 521, 523, 5335, 5336, 5337, 6480, 5338, 6483, 529, 6482, 6484, 526, 64…	4914	1219	6879	1.02895	0.999999	0.150645	47.3674
	OS	hsa04972:Pancreatic secretion	75	0.47016	0.0476224	5330, 114, 115, 23236, 112, 6558, 5579, 5331, 5578, 111, 5332, 487, 486, 8671, 489, 488, 6522, 3778, 482, 483, 387, 480, 481, 22802, 10136, 886, 5582, 4218, 30814, 1080, 5320, 5322, 3710, 6548, 84647, 5646, 5645, 476, 196883, 477, 1811, 5874, 5408, 1179, 5407, 5879, 5406, 760, 3708, 3709, 6344, 8766, 109, 1131, 108, 107, 9635, 219931, 5906, 5908, 51032, 2776, 2778, 491, 492, 26279, 1056, 81579, 2…	4914	93	6879	1.12893	1	0.151194	47.8841
	OS	hsa04730:Long-term depression	50	0.31344	0.048214	5330, 6261, 23236, 5579, 5894, 5578, 5331, 5332, 3479, 1394, 1392, 2911, 3480, 2895, 5582, 5605, 673, 3710, 4842, 2892, 2890, 4893, 5595, 2983, 255189, 2982, 5592, 5593, 5594, 3265, 3708, 3709, 2768, 3845, 2767, 10672, 2770, 2977, 5516, 369, 5515, 5518, 283748, 2776, 2778, 10842, 8605, 2773, 2775, 4067	4914	60	6879	1.16656	1	0.1514	48.3148
	GIP	hsa03440:Homologous recombination	26	0.162989	0.0527279	8438, 7517, 5890, 5893, 4683, 5892, 57804, 641, 146956, 6117, 5888, 10111, 6119, 6118, 29935, 5889, 675, 4361, 5425, 80198, 7156, 7979, 25788, 50511, 8940, 6742	4914	29	6879	1.25506	1	0.163044	51.4944
	CP	hsa04540:Gap junction	71	0.445085	0.0538042	5330, 2915, 114, 6655, 115, 23236, 112, 7846, 5894, 5579, 5331, 5578, 111, 5332, 2911, 983, 10382, 153, 10383, 10381, 5582, 5159, 7280, 5605, 3710, 1902, 5607, 196883, 4893, 2885, 5595, 2983, 1813, 5598, 2982, 5592, 5593, 6654, 5594, 3265, 1453, 3708, 1956, 3709, 56034, 79861, 2767, 3845, 2770, 2697, 3356, 2977, 3358, 109, 108, 107, 84790, 7082, 6714, 81027, 5154, 5155, 5156, 5566, 2776, 5567, 55…	4914	88	6879	1.12945	1	0.164516	52.2254
	HD	hsa05142:Chagas disease (American trypanosomiasis)	83	0.520311	0.0540744	3725, 5330, 841, 23236, 1147, 148022, 5331, 5332, 7124, 55844, 54106, 6347, 6352, 4615, 6416, 8772, 8837, 51135, 3576, 5601, 10333, 5600, 3592, 5603, 3551, 207, 208, 7132, 10000, 4088, 5595, 4790, 3586, 4792, 4087, 5594, 23533, 8517, 5599, 1432, 6300, 5970, 2767, 3460, 5520, 7189, 2770, 7042, 7040, 3458, 3459, 5516, 3456, 5515, 5518, 919, 107, 7048, 624, 7046, 3654, 9630, 7043, 811, 8503, 2776, 9…	4914	104	6879	1.11721	1	0.163668	52.4073
	OS	hsa04916:Melanogenesis	80	0.501505	0.0541325	5330, 114, 115, 23236, 112, 5894, 5579, 5331, 5578, 111, 801, 5332, 7299, 148327, 90993, 8321, 434, 8322, 8323, 8324, 10488, 51176, 1387, 5582, 4157, 5443, 1857, 7483, 1856, 5605, 7976, 1385, 196883, 7480, 1906, 4893, 80326, 5595, 6932, 5594, 6934, 1910, 3265, 7471, 2932, 3845, 7477, 7478, 7479, 7472, 7474, 7475, 1499, 2770, 109, 51806, 108, 107, 84699, 81029, 11211, 64764, 7855, 815, 816, 83439,…	4914	100	6879	1.1199	1	0.16224	52.4463
	OS	hsa04917:Prolactin signaling pathway	58	0.363591	0.0594209	2645, 6655, 6774, 5894, 6464, 6772, 2099, 8835, 1154, 3630, 9655, 8600, 5601, 5600, 5605, 5603, 1081, 207, 1586, 208, 10000, 4893, 2885, 6777, 5595, 4790, 6654, 5594, 23533, 3265, 5599, 5618, 1432, 6300, 5970, 2932, 3845, 5617, 53358, 8651, 8792, 3659, 9021, 595, 6714, 8503, 2309, 2592, 2100, 5290, 5291, 5293, 3973, 25759, 894, 2353, 30837, 5296	4914	71	6879	1.14356	1	0.175358	55.8773
	EIP	hsa04512:ECM-receptor interaction	70	0.438816	0.0610389	1292, 2811, 1293, 1290, 1291, 284217, 7450, 3339, 2335, 3680, 2815, 3381, 1101, 948, 7060, 3676, 3675, 3674, 3679, 1289, 1288, 255631, 1287, 22801, 22987, 1281, 1282, 375790, 1284, 1286, 3690, 3691, 5649, 3695, 3685, 3918, 3914, 6696, 3915, 1277, 3910, 3912, 1278, 8515, 51206, 8516, 22798, 7143, 961, 960, 9900, 1605, 7148, 3909, 3696, 85301, 3655, 3673, 3672, 3371, 9899, 1301, 10319, 1302, 3161, …	4914	87	6879	1.12634	1	0.17812	56.8803
	M	hsa00564:Glycerophospholipid metabolism	76	0.476429	0.0610852	64900, 10400, 2819, 23171, 9926, 57678, 129642, 23175, 1103, 79143, 79888, 9791, 10390, 43, 55500, 8525, 8526, 5130, 8527, 85465, 160851, 154141, 8398, 30814, 10162, 56261, 5320, 5322, 84647, 23646, 81490, 10908, 5833, 1040, 56894, 56895, 11145, 255189, 55326, 10434, 56985, 10423, 1609, 8613, 1606, 375775, 162466, 9162, 253558, 6901, 84803, 8443, 254531, 137964, 1119, 283748, 8605, 8611, 8612, 11…	4914	95	6879	1.1199	1	0.176581	56.9087
	GIP	hsa04141:Protein processing in endoplasmic reticulum	131	0.821214	0.0624708	1410, 7494, 10130, 22872, 55741, 3337, 55432, 9451, 10484, 10483, 64215, 10134, 10808, 55757, 51360, 23645, 51619, 23471, 9871, 5034, 258010, 4121, 440275, 10525, 824, 29978, 823, 143630, 3998, 29979, 10273, 7327, 80267, 7415, 7326, 6400, 23480, 56886, 118424, 821, 6185, 5610, 6500, 10427, 10277, 3320, 23193, 1649, 22926, 9632, 9978, 6748, 55666, 6747, 201595, 4780, 7184, 6745, 10802, 811, 596, 2…	4914	169	6879	1.08511	1	0.178656	57.7503
	EIP	hsa04070:Phosphatidylinositol signaling system	78	0.488967	0.0685245	5330, 23236, 3628, 5333, 253430, 5579, 5331, 5578, 801, 5332, 9107, 8776, 3632, 8525, 8526, 3633, 8527, 3631, 5582, 3636, 160851, 3635, 8396, 8871, 3710, 80271, 55361, 113026, 200576, 3612, 3613, 90809, 8394, 8395, 23262, 27124, 1040, 51763, 8867, 23533, 3706, 3707, 10423, 3705, 9807, 3708, 3709, 1609, 8821, 54928, 1606, 9677, 51196, 4534, 9162, 51447, 51806, 64419, 23396, 5287, 55529, 5305, 5286…	4914	98	6879	1.11419	1	0.192966	61.2522
	OS	hsa04750:Inflammatory mediator regulation of TRP channels	78	0.488967	0.0685245	5330, 114, 115, 23236, 112, 5732, 5579, 5734, 5331, 5578, 111, 801, 5332, 162514, 3479, 1573, 41, 59341, 40, 2150, 5582, 5583, 5580, 5581, 5601, 8398, 5600, 5588, 5603, 3710, 79054, 196883, 239, 5029, 55515, 5501, 5500, 5499, 255189, 23533, 5599, 1432, 6300, 3708, 3709, 3356, 3358, 623, 109, 51806, 4803, 108, 107, 3556, 624, 283748, 6714, 8503, 815, 816, 817, 818, 5566, 2776, 5567, 5568, 2778, 86…	4914	98	6879	1.11419	1	0.192966	61.2522
	OS	hsa04062:Chemokine signaling pathway	143	0.896439	0.07529	6774, 6772, 6773, 59345, 6347, 157, 156, 6352, 6351, 1524, 6357, 6093, 5747, 673, 9547, 7409, 3551, 207, 208, 3718, 6362, 409, 6361, 408, 6364, 4893, 7410, 10000, 6363, 6366, 6368, 6367, 51764, 7074, 6777, 4790, 4793, 6011, 4792, 23533, 5970, 2788, 3845, 2787, 53358, 2783, 6369, 2786, 2785, 2790, 2770, 2791, 2793, 109, 54331, 6373, 108, 6372, 107, 10803, 5829, 2833, 2309, 5566, 5567, 9564, 10681,…	4914	186	6879	1.07625	1	0.208672	64.847
	M	hsa00240:Pyrimidine metabolism	80	0.501505	0.0763022	22978, 221830, 5436, 5435, 5438, 7298, 54107, 221264, 51733, 10201, 51082, 87178, 51728, 4860, 50484, 5440, 84172, 1723, 56474, 55718, 246721, 978, 23649, 124583, 139596, 1854, 4833, 171568, 54963, 4830, 25885, 4832, 10623, 55703, 10622, 10621, 9583, 115024, 9533, 318, 56655, 6240, 5557, 6241, 5558, 661, 8382, 57804, 1807, 51251, 1806, 1841, 1503, 7372, 5422, 7084, 4907, 7378, 5427, 955, 5425, 95…	4914	101	6879	1.10881	1	0.209404	65.3574
	OS	hsa04727:GABAergic synapse	68	0.426279	0.077998	114, 115, 112, 5334, 5579, 5578, 111, 27165, 59345, 10991, 23710, 2744, 9001, 94235, 5582, 776, 774, 2572, 775, 778, 2752, 779, 196883, 140679, 200959, 51764, 2563, 2565, 2566, 2567, 2568, 11337, 2562, 2560, 2788, 18, 2787, 2783, 2786, 2785, 2770, 2790, 2791, 2793, 109, 108, 54331, 107, 2558, 55970, 11345, 66008, 2557, 4905, 6714, 2550, 5566, 10681, 5567, 5568, 81539, 2773, 9568, 2775, 6529, 5440…	4914	85	6879	1.1199	1	0.211837	66.1973
	OS	hsa04320:Dorso-ventral axis formation	24	0.150451	0.0793257	22849, 132864, 6655, 4855, 4854, 2120, 55124, 1956, 4851, 3845, 9271, 56776, 84501, 80315, 2885, 64506, 5595, 51513, 2113, 2114, 56907, 6654, 143689, 5594	4914	27	6879	1.24434	1	0.213311	66.8417
	HD	hsa04932:Non-alcoholic fatty liver disease (NAFLD)	117	0.73345	0.0796076	3725, 7494, 29796, 4698, 4697, 9451, 22877, 374291, 51085, 4513, 4512, 79602, 341947, 1329, 4296, 3551, 1327, 3552, 51094, 207, 208, 10000, 4696, 4694, 4790, 23533, 54539, 5970, 27089, 6945, 7040, 5564, 5563, 5562, 1649, 9167, 9021, 10018, 9377, 2081, 9370, 8660, 54205, 6389, 56901, 998, 1351, 1350, 841, 840, 7124, 1050, 6390, 6391, 3630, 1346, 1347, 1345, 10062, 3576, 5601, 637, 581, 53632, 6256…	4914	151	6879	1.08467	1	0.212188	66.9771
	HD	hsa04930:Type II diabetes mellitus	40	0.250752	0.0843997	23533, 2645, 5599, 7124, 6517, 8651, 8835, 3630, 9021, 5580, 5581, 3099, 5601, 3101, 3098, 8503, 776, 777, 3651, 774, 775, 9370, 3551, 80201, 8660, 6833, 5290, 8913, 5291, 5293, 5590, 3767, 5595, 3667, 5313, 3643, 5315, 8471, 5296, 5594	4914	48	6879	1.16656	1	0.222048	69.2011
	EIP	hsa04330:Notch signaling pathway	40	0.250752	0.0843997	388585, 196403, 4855, 4854, 3280, 4851, 8650, 5664, 5663, 171558, 22938, 51107, 2648, 6868, 3516, 5986, 83464, 1840, 1387, 1488, 1487, 9612, 1857, 3714, 1856, 84441, 9253, 8850, 54567, 10683, 9541, 182, 3955, 55534, 3065, 3066, 23385, 23220, 4242, 11317	4914	48	6879	1.16656	1	0.222048	69.2011
	M	hsa00512:Mucin type O-Glycan biosynthesis	27	0.169258	0.0855667	117248, 168391, 11226, 57452, 11227, 442117, 114805, 9245, 55568, 55808, 50614, 51809, 63917, 26290, 79623, 192134, 56913, 374378, 79695, 2590, 2591, 64409, 2589, 6483, 6482, 9334, 29071	4914	31	6879	1.21925	1	0.223003	69.7213
	HD	hsa05016:Huntington's disease	147	0.921515	0.0858313	5436, 29796, 5435, 4698, 4697, 10891, 5438, 6874, 4899, 10540, 90993, 374291, 1387, 10488, 4513, 5440, 539, 4512, 7350, 341947, 8218, 201625, 1329, 1327, 3092, 1385, 161, 163, 51164, 6875, 160, 4696, 4694, 54539, 27019, 56171, 317, 7417, 7419, 27089, 513, 25981, 9167, 518, 84699, 514, 9377, 2776, 127602, 6667, 498, 292, 23186, 522, 196385, 54205, 7052, 6389, 1639, 5431, 83544, 5430, 5433, 56901, …	4914	192	6879	1.07178	1	0.221798	69.838
	HD	hsa05213:Endometrial cancer	43	0.269559	0.0860143	23533, 842, 6655, 3265, 5894, 2002, 1956, 2932, 3845, 1496, 1499, 10297, 369, 51176, 572, 595, 2064, 8503, 5605, 83439, 673, 2309, 324, 3611, 207, 208, 5290, 5291, 10000, 5293, 4893, 2885, 8312, 8313, 5595, 6932, 1495, 4609, 6654, 5296, 5594, 999, 6934	4914	52	6879	1.15759	1	0.220421	69.9186
	M	hsa00340:Histidine metabolism	20	0.125376	0.088134	84735, 220, 221, 222, 223, 4129, 4128, 224, 55748, 219, 217, 218, 131669, 26, 501, 10841, 144193, 3176, 443, 3067	4914	22	6879	1.27262	1	0.223599	70.8371
	OS	hsa04924:Renin secretion	52	0.325978	0.0884694	116, 5330, 23236, 112, 5732, 5734, 5331, 5332, 801, 111, 155, 5533, 154, 5534, 153, 3778, 22802, 776, 3710, 775, 778, 1385, 779, 1909, 2983, 2982, 1179, 5593, 134, 5140, 5972, 3708, 3709, 2770, 2977, 51806, 5139, 9635, 4881, 5153, 5566, 5567, 2776, 5568, 2778, 2773, 5532, 810, 5530, 183, 1636, 163688	4914	64	6879	1.1374	1	0.222588	70.9801
	HD	hsa05131:Shigellosis	52	0.325978	0.0884694	1147, 8767, 7454, 10392, 1729, 63916, 3576, 6093, 2017, 5601, 10163, 5600, 8976, 5603, 8936, 64127, 3551, 199746, 25, 1793, 10093, 7307, 10092, 10095, 5595, 4790, 4793, 10109, 5879, 4792, 5216, 5594, 8517, 5599, 1432, 6300, 375189, 5970, 7414, 8945, 960, 23291, 79767, 60, 391, 6714, 1398, 10552, 1399, 10459, 81873, 998	4914	64	6879	1.1374	1	0.222588	70.9801
	OS	hsa04670:Leukocyte transendothelial migration	90	0.564193	0.0904728	1003, 4301, 83700, 5781, 5579, 5578, 9073, 9075, 3683, 10398, 9074, 7122, 3383, 9076, 3676, 387, 90952, 81, 5582, 87, 6494, 29895, 50848, 6093, 4313, 5747, 58498, 5600, 4318, 4688, 49861, 5175, 5603, 100506658, 7409, 7408, 24146, 7412, 10627, 7410, 7070, 3689, 2909, 1495, 5879, 58494, 23533, 51208, 1432, 6300, 7414, 1496, 3702, 1499, 2770, 5010, 4633, 4636, 103910, 1366, 1364, 1365, 60, 5829, 104…	4914	115	6879	1.09556	1	0.225427	71.8205
	HD	hsa05032:Morphine addiction	72	0.451354	0.096964	114, 115, 112, 5579, 5578, 111, 59345, 157, 156, 50940, 94235, 5582, 774, 196883, 409, 408, 140679, 200959, 51764, 2563, 2565, 2566, 2567, 2568, 5142, 2562, 134, 5140, 2560, 5141, 5144, 2788, 2787, 27115, 3760, 2783, 2786, 2785, 2770, 2790, 2791, 4988, 2793, 109, 54331, 108, 107, 2558, 55970, 5139, 5138, 2557, 5151, 10846, 5153, 2550, 5566, 10681, 5567, 5568, 2778, 2773, 2870, 9568, 2775, 5150, 3…	4914	91	6879	1.1076	1	0.238363	74.3913
	M	hsa00562:Inositol phosphate metabolism	57	0.357322	0.100507	5330, 3628, 23236, 5333, 253430, 5331, 5332, 55586, 138429, 9107, 8776, 3632, 9651, 3633, 3631, 3636, 3635, 8396, 8871, 80271, 55361, 113026, 200576, 3612, 3613, 8394, 8395, 51477, 27124, 51763, 8867, 3706, 3707, 10423, 3705, 8821, 54928, 51196, 4534, 64419, 23396, 4329, 5287, 5305, 5286, 8897, 79837, 5290, 5291, 5293, 5335, 5336, 23007, 5298, 56623, 4952, 5297	4914	71	6879	1.12385	1	0.244426	75.7013
	HD	hsa05218:Melanoma	57	0.357322	0.100507	5894, 3082, 2254, 2253, 3479, 2251, 2250, 3480, 2248, 2249, 26291, 572, 5159, 5605, 673, 4193, 5925, 207, 208, 2260, 2259, 8822, 10000, 4893, 8823, 2255, 2256, 2257, 5595, 5594, 23533, 26281, 3265, 1956, 56034, 3845, 1029, 1026, 8074, 8817, 369, 4233, 595, 8503, 5154, 5155, 27006, 5156, 1019, 1871, 1870, 5290, 5291, 1021, 5293, 5296, 999	4914	71	6879	1.12385	1	0.244426	75.7013
	OS	hsa03320:PPAR signaling pathway	54	0.338516	0.100808	23205, 10998, 10999, 10580, 336, 948, 335, 376497, 6319, 1582, 7350, 1622, 10062, 23305, 4312, 2710, 116519, 6257, 5360, 6258, 6256, 3611, 345, 8310, 1593, 4973, 1376, 30, 51129, 11001, 4023, 2168, 1374, 5106, 126129, 2167, 5105, 2169, 6342, 5465, 2170, 2172, 2173, 9370, 28965, 1962, 7316, 5468, 5467, 2180, 79966, 51, 2181, 2182	4914	67	6879	1.12826	1	0.243231	75.8097
	HD	hsa05202:Transcriptional misregulation in cancer	128	0.802407	0.103662	4208, 942, 2005, 3479, 5371, 3728, 7490, 3480, 4613, 3486, 4211, 6495, 604, 4314, 5747, 4318, 4291, 2321, 2322, 6688, 4193, 8938, 4298, 4297, 5546, 7403, 4299, 7404, 3695, 929, 6692, 3002, 472, 4790, 4609, 1437, 7102, 8861, 5970, 171558, 2313, 54738, 1991, 1649, 51804, 51513, 4804, 7048, 4094, 4233, 5966, 597, 5154, 598, 2308, 6760, 7113, 6667, 51384, 3020, 4300, 894, 4005, 7849, 4149, 7704, 4353…	4914	167	6879	1.07296	1	0.247639	76.8153
	HD	hsa05100:Bacterial invasion of epithelial cells	62	0.388666	0.111686	6464, 2335, 7454, 23176, 63916, 387, 124404, 8218, 2017, 10163, 5747, 8976, 8936, 55752, 3611, 1793, 10093, 10092, 10095, 23607, 10109, 5879, 1495, 23533, 7414, 4735, 53358, 867, 1785, 1496, 1499, 79767, 60, 4233, 5829, 10801, 6714, 391, 8503, 26052, 1731, 9564, 858, 857, 859, 23624, 1398, 5290, 5291, 10552, 1399, 5293, 2549, 1211, 25759, 10459, 1212, 81873, 5296, 998, 55964, 999	4914	78	6879	1.11272	1	0.26307	79.4389
	HD	hsa05014:Amyotrophic lateral sclerosis (ALS)	41	0.257021	0.114623	842, 100506742, 1432, 6300, 317, 7124, 5533, 5534, 57679, 572, 5868, 9973, 2902, 84134, 2903, 2904, 596, 5600, 6647, 2905, 637, 2906, 598, 5603, 4842, 581, 6506, 4741, 4744, 2890, 834, 5532, 836, 7132, 4747, 5530, 5630, 1616, 79139, 54205, 5879	4914	50	6879	1.1479	1	0.267372	80.3286
	GIP	hsa03410:Base excision repair	28	0.175527	0.126623	4350, 252969, 23583, 3146, 56655, 54107, 57804, 8930, 4968, 7374, 5111, 5427, 10039, 10038, 5423, 27343, 328, 5425, 5426, 55247, 6996, 27301, 3980, 4913, 2237, 3978, 4595, 142	4914	33	6879	1.18778	1	0.290404	83.6063
	HD	hsa05219:Bladder cancer	34	0.213139	0.13061	3265, 5894, 1956, 1029, 3845, 1026, 7422, 369, 3576, 595, 4313, 2064, 6714, 4312, 5605, 4318, 673, 4193, 1019, 5925, 11186, 1871, 2261, 1870, 4893, 7380, 5595, 1839, 23604, 1613, 4609, 7057, 5594, 999	4914	41	6879	1.16087	1	0.29649	84.5782
	HD	hsa05144:Malaria	40	0.250752	0.13161	3606, 6401, 3082, 7124, 54106, 6347, 3683, 3383, 948, 7042, 7060, 4615, 7040, 3458, 1440, 2993, 2994, 2995, 4233, 3576, 7043, 959, 3592, 5175, 4035, 975, 6403, 7412, 6383, 3689, 1378, 7059, 7058, 6382, 7097, 3586, 3043, 3569, 7057, 2532	4914	49	6879	1.14276	1	0.296445	84.8133
	OS	hsa04726:Serotonergic synapse	86	0.539117	0.133435	5330, 23236, 240, 5894, 5579, 5331, 5578, 111, 5332, 59345, 1573, 7166, 1562, 94235, 5582, 247, 1565, 776, 673, 774, 3710, 5743, 775, 5742, 778, 779, 836, 239, 3351, 3354, 4893, 1559, 3350, 51764, 5595, 255189, 5594, 2562, 2560, 3265, 4129, 4128, 170572, 3708, 3709, 2788, 3845, 2787, 3360, 3361, 3362, 3363, 2783, 3760, 2786, 2785, 2770, 2790, 3356, 2791, 3358, 2793, 369, 3359, 54331, 55970, 28374…	4914	111	6879	1.08459	1	0.298057	85.2342
	EIP	hsa04350:TGF-beta signaling pathway	66	0.413741	0.135807	7027, 9241, 7124, 3626, 3624, 60436, 387, 1387, 6093, 3397, 3398, 6198, 6199, 8454, 4088, 3400, 5595, 5933, 4089, 4086, 4609, 4087, 5594, 4681, 64750, 57154, 353500, 8200, 6500, 7042, 8646, 1030, 7040, 3458, 5516, 5515, 5518, 4090, 3399, 5308, 9978, 7048, 269, 4052, 7046, 4092, 7043, 4091, 657, 658, 93, 92, 91, 90, 652, 1875, 650, 1874, 6667, 655, 656, 653, 654, 7050, 9765, 7057	4914	84	6879	1.0999	1	0.300731	85.765
	M	hsa00310:Lysine degradation	42	0.26329	0.149613	79723, 1743, 79823, 219, 217, 5352, 55217, 38, 10919, 387893, 3033, 4967, 6419, 3030, 10157, 1892, 223, 224, 51111, 6839, 84444, 7468, 1962, 9757, 9739, 501, 80854, 84787, 54904, 4297, 79813, 8085, 9869, 85007, 58508, 51166, 29072, 83852, 8985, 64324, 23127, 51268	4914	52	6879	1.13067	1	0.32562	88.52
	OS	hsa04978:Mineral absorption	36	0.225677	0.151108	4495, 4496, 4493, 4494, 1317, 486, 79901, 65010, 482, 55503, 483, 7421, 480, 481, 7018, 340024, 261729, 115019, 1181, 6523, 476, 475, 477, 140803, 3162, 7779, 3163, 9843, 55630, 2495, 1811, 23439, 4502, 4501, 2512, 4499	4914	44	6879	1.14535	1	0.326337	88.7866
	HD	hsa05231:Choline metabolism in cancer	78	0.488967	0.166557	3725, 6655, 5894, 5579, 5578, 7249, 7454, 23446, 8525, 1978, 8526, 5130, 8527, 80736, 5582, 160851, 5159, 5601, 10163, 56261, 8976, 6009, 5605, 5881, 8936, 207, 208, 8394, 8395, 6198, 6199, 4893, 10000, 7248, 2885, 5595, 255189, 10810, 5879, 6654, 10434, 5594, 23533, 57153, 3265, 5599, 1956, 56034, 1609, 3845, 8613, 1606, 9162, 23396, 6583, 6584, 6581, 1119, 283748, 8503, 5154, 5155, 5156, 5900, …	4914	101	6879	1.08109	1	0.353252	91.226
	M	hsa00480:Glutathione metabolism	41	0.257021	0.169731	2938, 6723, 2936, 2937, 493869, 6240, 6241, 2729, 373156, 2880, 51060, 2950, 2876, 2877, 3418, 2878, 50484, 6611, 26873, 5226, 9446, 2730, 124975, 290, 4258, 51056, 4257, 4259, 2940, 2686, 2687, 119391, 2944, 2539, 2882, 2941, 2948, 79017, 2946, 2949, 4953	4914	51	6879	1.12539	1	0.356861	91.6619
	M	hsa00410:beta-Alanine metabolism	26	0.162989	0.174374	84735, 220, 221, 1892, 222, 6723, 223, 224, 55748, 2572, 314, 219, 1962, 18, 217, 218, 51733, 501, 8639, 1807, 1806, 54498, 23417, 3030, 4329, 6611	4914	31	6879	1.17409	1	0.363087	92.2636
	HD	hsa05152:Tuberculosis	133	0.833751	0.196495	4046, 11151, 6772, 10892, 801, 54106, 5533, 5534, 4615, 535, 1387, 533, 1520, 2207, 8877, 3920, 537, 10333, 51561, 10332, 64127, 1385, 3552, 26253, 207, 50617, 208, 7879, 1594, 929, 10000, 3687, 3689, 1378, 3916, 2215, 8411, 4790, 2212, 3126, 114609, 1432, 6300, 317, 5970, 3313, 820, 9902, 51606, 7189, 7042, 7040, 4802, 7421, 51806, 4800, 22925, 4801, 245972, 1509, 7043, 3113, 1263, 596, 815, 816…	4914	177	6879	1.05189	1	0.400127	94.6172
	M	hsa00270:Cysteine and methionine metabolism	31	0.194333	0.19982	262, 6723, 113675, 191, 10993, 55256, 1786, 1788, 1789, 259307, 6611, 3945, 84245, 58478, 635, 4191, 4190, 1036, 51074, 2805, 10768, 6898, 4507, 4548, 7263, 4143, 875, 4357, 4144, 23382, 1491	4914	38	6879	1.14201	1	0.403507	94.9073
	GIP	hsa03010:Ribosome	103	0.645687	0.202305	6160, 6161, 6164, 6204, 51373, 6206, 6165, 6168, 6208, 6167, 6209, 9553, 6169, 9045, 6210, 124995, 55052, 6217, 6155, 6218, 6152, 6159, 63931, 6156, 6223, 6222, 79590, 6182, 9801, 6181, 6183, 51023, 51021, 6188, 28998, 29088, 63875, 6173, 6171, 6170, 51116, 55173, 6176, 6175, 6203, 51187, 6202, 6201, 140801, 29093, 54948, 51318, 219927, 11224, 6122, 6123, 11222, 2197, 64983, 64981, 7311, 54460, 6…	4914	136	6879	1.0602	1	0.4054	95.1145
	M	hsa00052:Galactose metabolism	25	0.15672	0.203086	3099, 3098, 3101, 2645, 2584, 130589, 2582, 2592, 2683, 55276, 57818, 80201, 2717, 5213, 3906, 5211, 7360, 5236, 8704, 231, 57016, 2548, 8972, 5214, 6476	4914	30	6879	1.16656	1	0.40437	95.178
	HD	hsa05416:Viral myocarditis	45	0.282096	0.20771	3126, 6444, 842, 6445, 3111, 841, 6442, 3112, 6443, 941, 942, 940, 8672, 1605, 3683, 3383, 1604, 3107, 3106, 3108, 60, 3134, 3133, 3105, 1756, 3113, 595, 959, 637, 3135, 5881, 25, 857, 27, 836, 5551, 54205, 1981, 4625, 4624, 3689, 2534, 5879, 3123, 3122	4914	57	6879	1.10517	1	0.409857	95.5386
	GIP	hsa03015:mRNA surveillance pathway	70	0.438816	0.207896	11052, 11051, 1477, 1479, 1478, 55844, 84305, 10898, 10482, 10921, 55998, 65110, 2107, 29894, 53981, 26528, 124540, 5411, 55916, 23708, 4686, 8732, 8731, 22985, 10767, 10914, 5501, 5500, 5976, 5499, 26986, 65109, 79869, 26019, 2935, 55110, 51692, 5520, 10978, 5042, 29101, 80336, 23293, 80335, 5516, 9775, 29107, 5515, 5518, 132430, 81608, 8189, 53918, 9939, 51585, 10284, 5525, 5523, 5522, 23283, 5…	4914	91	6879	1.07683	1	0.407824	95.5525
	OS	hsa04913:Ovarian steroidogenesis	39	0.244483	0.215988	6770, 114, 115, 240, 112, 111, 3284, 3479, 949, 1573, 3949, 3480, 109, 108, 8644, 107, 3630, 1543, 1545, 283748, 5743, 5566, 5567, 3294, 5568, 1081, 3292, 1588, 2778, 196883, 8605, 1586, 654, 9210, 51478, 2492, 3973, 255189, 3643	4914	49	6879	1.11419	1	0.418971	96.1225
	HD	hsa05230:Central carbon metabolism in cancer	50	0.31344	0.221357	2645, 5894, 5162, 5163, 27165, 5160, 2744, 5159, 3099, 3098, 3101, 2064, 5224, 5223, 5605, 2263, 2322, 207, 2261, 208, 2260, 5979, 10000, 4893, 5595, 5315, 5214, 4609, 23410, 5594, 23533, 3265, 1956, 3845, 5213, 5211, 8140, 4233, 8503, 5156, 51548, 80201, 5290, 5291, 5293, 2539, 57103, 4914, 5296, 4916	4914	64	6879	1.09365	1	0.425441	96.4625
	M	hsa00920:Sulfur metabolism	9	0.0564193	0.222297	10380, 23474, 7263, 9061, 4357, 58472, 9060, 54928, 6821	4914	9	6879	1.39988	1	0.424625	96.5191
	HD	hsa05110:Vibrio cholerae infection	41	0.257021	0.236791	9550, 115, 5579, 6558, 5578, 10952, 23480, 51606, 9414, 90423, 10945, 535, 109, 533, 245972, 537, 245973, 60, 5582, 7082, 1080, 10312, 5566, 5567, 5568, 2778, 51382, 30001, 50617, 55176, 523, 5335, 375, 9114, 5336, 529, 526, 29927, 525, 528, 527	4914	52	6879	1.10375	1	0.445538	97.2925
	M	hsa00563:Glycosylphosphatidylinositol(GPI)-anchor biosynthesis	21	0.131645	0.237954	51227, 84720, 54872, 284098, 93183, 80235, 8733, 128869, 94005, 80055, 5281, 9091, 8818, 10026, 9488, 55650, 54965, 5277, 2822, 5283, 5279	4914	25	6879	1.1759	1	0.445001	97.3471
	M	hsa00380:Tryptophan metabolism	32	0.200602	0.253494	4129, 4128, 316, 219, 217, 15, 3620, 38, 3033, 259307, 4967, 3030, 7166, 1543, 1544, 1545, 438, 883, 1892, 223, 224, 8564, 1962, 26, 501, 11185, 6999, 23498, 8942, 51166, 56267, 130013	4914	40	6879	1.1199	1	0.466806	97.9853
	OS	hsa04920:Adipocytokine signaling pathway	54	0.338516	0.256113	23205, 1147, 5781, 6774, 10891, 4852, 7124, 6517, 948, 79602, 23305, 5443, 5601, 5588, 6257, 6258, 3551, 53632, 6256, 51094, 207, 208, 7132, 10000, 32, 3952, 4790, 4793, 4792, 8517, 5599, 5106, 1374, 126129, 5105, 5970, 6794, 5465, 5564, 5563, 5562, 9021, 8717, 9370, 57818, 8660, 2180, 181, 3667, 84254, 10645, 8471, 2181, 2182	4914	70	6879	1.07991	1	0.468411	98.0777
	HD	hsa05031:Amphetamine addiction	51	0.319709	0.262717	3725, 5579, 5578, 801, 111, 148327, 5533, 5534, 90993, 10488, 1386, 5582, 2902, 2903, 2904, 2905, 776, 5173, 2906, 775, 2892, 2890, 1385, 5501, 9586, 5500, 5499, 23411, 4129, 4128, 2354, 6804, 51806, 84699, 84152, 64764, 815, 816, 817, 818, 5566, 5567, 5568, 2778, 5532, 810, 5530, 6531, 2353, 116444, 163688	4914	66	6879	1.08172	1	0.476026	98.2935
	M	hsa00051:Fructose and mannose metabolism	26	0.162989	0.265153	3099, 4351, 3098, 3101, 226, 5373, 5372, 80201, 8789, 5213, 5210, 2762, 5211, 55556, 5209, 57103, 5208, 197258, 5207, 231, 57016, 8790, 3795, 5214, 29926, 6652	4914	32	6879	1.1374	1	0.477291	98.3673
	OS	hsa04922:Glucagon signaling pathway	75	0.47016	0.268891	5330, 2645, 23236, 23235, 10891, 2641, 200186, 5331, 5162, 801, 5332, 5160, 148327, 5533, 5534, 90993, 5260, 10488, 1387, 1386, 5261, 2997, 5224, 5223, 3710, 1385, 53632, 207, 208, 10000, 5834, 9586, 32, 5837, 5315, 23411, 5140, 5106, 5257, 1374, 5256, 126129, 5255, 3708, 5105, 3709, 57223, 5465, 51806, 5564, 108, 5563, 5207, 5562, 84699, 3945, 64764, 815, 816, 2308, 817, 818, 5566, 2776, 5567, 5…	4914	99	6879	1.06051	1	0.480483	98.4748
	GIP	hsa03420:Nucleotide excision repair	37	0.231946	0.270551	4331, 56655, 2072, 54107, 2071, 2074, 404672, 57804, 5984, 1069, 5985, 5887, 6117, 9978, 6119, 5886, 6118, 5111, 29935, 1642, 5427, 2067, 5425, 5426, 5981, 5983, 5982, 7508, 7507, 2965, 1022, 3978, 8451, 8450, 1161, 902, 2967	4914	47	6879	1.10203	1	0.480573	98.5204
	OS	hsa04976:Bile secretion	53	0.332247	0.280368	10998, 114, 115, 112, 570, 2052, 111, 486, 949, 8671, 6822, 6522, 1244, 482, 483, 480, 481, 3156, 9971, 57835, 1080, 6548, 10864, 476, 343, 6256, 196883, 477, 123264, 6555, 57552, 760, 6344, 8647, 3949, 109, 108, 107, 8714, 9429, 10257, 9376, 5244, 5243, 5566, 6523, 5567, 5568, 2778, 200931, 28234, 23439, 64241	4914	69	6879	1.07527	1	0.492599	98.7654
	M	hsa00670:One carbon pool by folate	17	0.10657	0.281914	10797, 2618, 7298, 200895, 10841, 10840, 123263, 275, 441024, 160428, 1719, 6470, 4548, 4522, 471, 4524, 6472	4914	20	6879	1.1899	1	0.492475	98.8003
	OS	hsa04975:Fat digestion and absorption	31	0.194333	0.28528	8694, 346606, 2168, 19, 2169, 949, 8613, 337, 335, 948, 80168, 30814, 5320, 84649, 5322, 84647, 8611, 8612, 4547, 10554, 26279, 10555, 1056, 81579, 29881, 64241, 1208, 5408, 8513, 5407, 5406	4914	39	6879	1.11272	1	0.494978	98.8733
	M	hsa00350:Tyrosine metabolism	28	0.175527	0.293196	4129, 4128, 3242, 316, 314, 3081, 7299, 218, 1312, 8639, 259307, 2954, 1621, 125, 220, 221, 81889, 126, 222, 127, 128, 124, 2805, 4282, 6898, 5409, 1638, 7173	4914	35	6879	1.1199	1	0.50393	99.029
	OS	hsa04664:Fc epsilon RI signaling pathway	52	0.325978	0.305972	6655, 5579, 5894, 5578, 7124, 6416, 2207, 2206, 2205, 3635, 5601, 3596, 5600, 5605, 5881, 5603, 5609, 7409, 207, 208, 10000, 7410, 4893, 2885, 5595, 255189, 5879, 6654, 5594, 1437, 23533, 3265, 5599, 1432, 6300, 9846, 3845, 27040, 695, 283748, 8503, 8605, 5290, 5291, 3937, 5293, 5335, 5336, 2534, 3565, 4067, 5296	4914	68	6879	1.07049	1	0.519504	99.239
	EIP	hsa04340:Hedgehog signaling pathway	22	0.137914	0.310314	2619, 1456, 6469, 2735, 1453, 1452, 1455, 50846, 1454, 53944, 5566, 2932, 8945, 51684, 5567, 5568, 2736, 5727, 2737, 3549, 23291, 8643	4914	27	6879	1.14064	1	0.523154	99.3002
	GIP	hsa03040:Spliceosome	99	0.620612	0.316973	23658, 27339, 11017, 220988, 11157, 10713, 11325, 4686, 23451, 199746, 51362, 23450, 10907, 22985, 10915, 11338, 84991, 55119, 9984, 5356, 151903, 55110, 51690, 10523, 51691, 10084, 9775, 10946, 9879, 27288, 58517, 55660, 4809, 25766, 57819, 10929, 10285, 10286, 22916, 51503, 988, 9410, 26121, 22938, 51729, 1665, 494115, 3192, 56259, 29896, 3305, 23020, 55696, 3306, 24148, 8449, 7307, 3183, 1655,…	4914	133	6879	1.04201	1	0.529927	99.3852
	HD	hsa05160:Hepatitis C	99	0.620612	0.316973	6774, 6772, 6773, 55844, 7297, 949, 9451, 8737, 673, 49861, 100506658, 3551, 207, 208, 4938, 4939, 4893, 10000, 9641, 4790, 4792, 440275, 51208, 23533, 8554, 1432, 6300, 5970, 3845, 5610, 7189, 3949, 7187, 9021, 23586, 137075, 6655, 1147, 148022, 5894, 7124, 9073, 9075, 9074, 7122, 9076, 10197, 572, 10062, 3576, 5601, 5600, 5603, 10379, 6256, 24146, 975, 7132, 3452, 2885, 5595, 3646, 6654, 5594, …	4914	133	6879	1.04201	1	0.529927	99.3852
	OS	hsa04614:Renin-angiotensin system	19	0.119107	0.319594	4012, 5972, 3816, 3817, 290, 5547, 1215, 5476, 1511, 183, 7064, 5550, 1636, 186, 57486, 10159, 1359, 4311, 4142	4914	23	6879	1.15642	1	0.531147	99.416
	GIP	hsa03430:Mismatch repair	19	0.119107	0.319594	27030, 5425, 4436, 5981, 5983, 5982, 57804, 4437, 5984, 3978, 5985, 6117, 2956, 6119, 6118, 5111, 6742, 29935, 9156	4914	23	6879	1.15642	1	0.531147	99.416
	CP	hsa04550:Signaling pathways regulating pluripotency of stem cells	104	0.651956	0.321196	6774, 3720, 3479, 64211, 3480, 8321, 10297, 8322, 8323, 8324, 56916, 4211, 6498, 4617, 7483, 207, 3718, 7480, 208, 9869, 4893, 10000, 8312, 8313, 3400, 84333, 4609, 23533, 1432, 6300, 3845, 4090, 3399, 81029, 93, 9421, 92, 91, 90, 324, 51384, 6657, 84108, 7703, 5894, 3626, 3624, 6927, 6929, 4762, 7994, 2103, 6926, 1857, 1856, 5600, 5605, 5603, 2263, 3397, 7976, 3398, 2261, 2260, 1852, 5978, 2885,…	4914	140	6879	1.03991	1	0.530985	99.4341
	GIP	hsa04130:SNARE interactions in vesicular transport	27	0.169258	0.329822	55850, 2054, 6811, 6810, 10791, 9570, 415117, 9342, 10228, 6804, 8676, 10282, 10490, 8675, 6843, 143187, 6844, 6809, 6845, 8674, 8673, 10652, 8773, 51272, 9527, 112755, 55014	4914	34	6879	1.11167	1	0.540233	99.523
	M	hsa00514:Other types of O-glycan biosynthesis	18	0.112839	0.366635	56983, 2683, 145173, 283464, 23509, 23275, 3955, 8473, 5986, 10585, 6480, 8704, 285203, 8985, 23127, 6487, 29954, 4242	4914	22	6879	1.14535	1	0.585633	99.7757
	HD	hsa05143:African trypanosomiasis	26	0.162989	0.369044	5330, 23236, 5579, 5331, 5578, 3606, 5332, 6401, 7124, 54106, 3620, 3383, 335, 4615, 3458, 7064, 2150, 5582, 3592, 2776, 7412, 355, 3910, 3586, 3043, 3569	4914	33	6879	1.10293	1	0.58632	99.7868
	M	hsa00280:Valine, leucine and isoleucine degradation	36	0.225677	0.389571	316, 65985, 219, 35, 18, 217, 3028, 38, 10449, 3033, 259307, 84693, 3032, 3030, 1629, 4329, 3155, 3712, 594, 27034, 1892, 223, 224, 5096, 197322, 3158, 1738, 1962, 11112, 501, 30, 64064, 4594, 64087, 587, 56922	4914	47	6879	1.07225	1	0.609383	99.8629
	HD	hsa05134:Legionellosis	41	0.257021	0.396722	842, 841, 840, 2919, 5970, 3606, 317, 1917, 7124, 7415, 1915, 664, 4615, 58484, 3576, 3305, 3306, 5861, 4671, 3592, 2920, 2921, 834, 836, 3329, 929, 51128, 54205, 10767, 81876, 375, 3689, 1378, 4791, 56681, 3310, 4790, 7097, 4792, 3569, 23786	4914	54	6879	1.06287	1	0.615718	99.8829
	HD	hsa05217:Basal cell carcinoma	41	0.257021	0.396722	6469, 7471, 2932, 7477, 7478, 7479, 7472, 7474, 1499, 7475, 8321, 10297, 8322, 8323, 8324, 8643, 51176, 81029, 11211, 7855, 1857, 1856, 2735, 7483, 83439, 7976, 51684, 652, 324, 650, 2736, 2737, 5727, 51384, 7480, 8312, 8313, 80326, 2535, 6932, 6934	4914	54	6879	1.06287	1	0.615718	99.8829
	CP	hsa04140:Regulation of autophagy	20	0.125376	0.399274	8408, 115201, 30849, 55054, 25989, 10533, 23710, 9140, 89849, 9776, 23192, 9706, 5563, 5562, 11345, 84938, 84971, 3630, 11337, 64422	4914	25	6879	1.1199	1	0.616469	99.8893
	M	hsa00603:Glycosphingolipid biosynthesis - globo series	12	0.0752257	0.399636	10690, 53947, 6483, 26301, 6482, 10317, 2524, 2523, 2717, 4668, 3073, 8706	4914	14	6879	1.1999	1	0.614599	99.8902
	M	hsa00790:Folate biosynthesis	12	0.0752257	0.399636	5860, 250, 251, 1719, 8836, 6697, 4338, 200895, 249, 5805, 248, 4337	4914	14	6879	1.1999	1	0.614599	99.8902
	GIP	hsa03020:RNA polymerase	25	0.15672	0.410651	5436, 221830, 5435, 9533, 5438, 661, 51082, 51728, 5440, 84172, 55718, 246721, 171568, 64425, 25885, 10623, 5431, 11128, 55703, 10622, 5430, 10621, 5433, 5432, 30834	4914	32	6879	1.09365	1	0.625417	99.9143
	HD	hsa05145:Toxoplasmosis	81	0.507773	0.42657	842, 3111, 841, 3112, 240, 6774, 1147, 284217, 6772, 7124, 330, 7297, 331, 4615, 572, 3108, 51135, 5601, 3305, 5600, 3306, 3592, 5603, 23643, 3551, 6885, 207, 836, 208, 7132, 10105, 3918, 10000, 3914, 4261, 3915, 5595, 3910, 3912, 4790, 3310, 3586, 4793, 3587, 4792, 3588, 5594, 3126, 8517, 5599, 22798, 1432, 6300, 5970, 8651, 3460, 3909, 7189, 2770, 7042, 3949, 7040, 3458, 3459, 3654, 3655, 7043,…	4914	110	6879	1.03082	1	0.641712	99.9405
	M	hsa00071:Fatty acid degradation	32	0.200602	0.441063	23205, 1374, 126129, 219, 35, 217, 37, 38, 10449, 3033, 3032, 3030, 23305, 125, 126, 127, 1892, 223, 128, 224, 124, 1962, 501, 8310, 2180, 1376, 30, 51, 10455, 1632, 2181, 2182	4914	42	6879	1.06657	1	0.655988	99.9578
	HD	hsa05323:Rheumatoid arthritis	65	0.407472	0.445129	3725, 3111, 9550, 3112, 941, 942, 940, 8741, 7124, 6347, 3683, 284, 3383, 6352, 535, 533, 537, 3108, 3576, 8600, 4314, 4312, 51561, 2321, 3552, 50617, 1513, 6364, 9114, 3689, 3589, 1493, 3126, 1437, 1435, 3605, 3606, 10673, 51606, 90423, 7042, 7040, 3458, 7422, 4050, 8792, 6372, 245972, 245973, 7043, 3113, 10312, 51382, 6387, 523, 529, 2353, 7097, 526, 525, 3569, 528, 3123, 3122, 527	4914	88	6879	1.034	1	0.658321	99.9617
	HD	hsa05030:Cocaine addiction	37	0.231946	0.445284	3725, 2912, 4129, 2913, 4128, 1742, 5970, 111, 2354, 148327, 90993, 2770, 10488, 1386, 84699, 84152, 64764, 2902, 8851, 2903, 2904, 2905, 5173, 2906, 5566, 5567, 5568, 1385, 2778, 2773, 1020, 6531, 8787, 9586, 1813, 4790, 116444	4914	49	6879	1.05705	1	0.656264	99.9618
	OS	hsa04721:Synaptic vesicle cycle	47	0.294634	0.451497	2054, 9550, 246213, 22999, 6804, 6809, 6844, 1785, 51606, 57030, 90423, 535, 8775, 533, 245972, 245973, 1175, 4905, 8218, 1173, 5864, 6812, 26052, 10312, 774, 51382, 50617, 6857, 161, 140679, 163, 57084, 523, 9114, 1211, 1212, 10497, 160, 529, 594855, 6572, 112755, 526, 525, 528, 10814, 527	4914	63	6879	1.04435	1	0.660994	99.9672
	HD	hsa05168:Herpes simplex infection	133	0.833751	0.451568	3725, 6772, 6773, 29997, 54106, 6874, 6347, 7297, 5371, 10482, 9451, 8740, 4615, 6352, 29915, 1387, 29992, 3150, 3135, 83860, 3551, 6884, 6885, 6881, 10629, 1616, 4938, 4939, 6875, 6878, 6877, 406, 9641, 4790, 4793, 4792, 440275, 3126, 64135, 1459, 5970, 6891, 9575, 8764, 5610, 6500, 7189, 51616, 7188, 7187, 727, 1460, 9021, 3134, 3133, 23586, 3113, 112950, 27097, 10929, 9569, 997, 54205, 6672, 5…	4914	183	6879	1.0174	1	0.658869	99.9672
	EIP	hsa04080:Neuroactive ligand-receptor interaction	200	1.25376	0.467522	5737, 5732, 5731, 5734, 10203, 5739, 6870, 155, 154, 153, 150, 6869, 151, 2859, 7068, 5745, 5646, 5645, 1081, 4886, 4887, 2847, 2846, 1813, 1814, 1815, 1816, 6752, 6753, 6751, 5618, 5617, 2837, 623, 624, 2832, 2831, 2834, 1442, 10316, 23620, 5340, 719, 186, 2587, 6755, 6754, 51289, 7253, 2897, 2899, 2895, 4157, 706, 4159, 53637, 2892, 2890, 4543, 4544, 3952, 4160, 2563, 2565, 2566, 2567, 2568, 25…	4914	277	6879	1.01074	1	0.674251	99.9779
	M	hsa00100:Steroid biosynthesis	16	0.100301	0.47183	6646, 4047, 6713, 10682, 1717, 51478, 1718, 1594, 2222, 1591, 3988, 1056, 7108, 50814, 8435, 10826	4914	20	6879	1.1199	1	0.676761	99.9802
	OS	hsa04966:Collecting duct acid secretion	21	0.131645	0.475507	9550, 10312, 760, 51382, 496, 495, 50617, 90423, 6521, 523, 535, 9114, 245972, 529, 10723, 245973, 1188, 526, 525, 528, 527	4914	27	6879	1.08879	1	0.678581	99.9819
	OS	hsa04650:Natural killer cell mediated cytotoxicity	89	0.557924	0.475965	7535, 6655, 5781, 5894, 3824, 5579, 6464, 5578, 7124, 8743, 3683, 5533, 3383, 5534, 2207, 5777, 5582, 117157, 6452, 637, 5605, 673, 5881, 7409, 836, 3452, 5551, 7410, 4893, 2885, 3689, 3002, 5595, 2215, 135250, 79465, 5879, 6654, 5594, 23533, 1437, 9437, 3265, 10870, 9436, 3809, 3845, 962, 53358, 3808, 27040, 3460, 3805, 3806, 3803, 80328, 3804, 8797, 3458, 3459, 3456, 8793, 369, 919, 3454, 8795,…	4914	122	6879	1.02122	1	0.676934	99.9821
	HD	hsa05132:Salmonella infection	61	0.382397	0.485284	3725, 2919, 147700, 7454, 23207, 4615, 6351, 5586, 3576, 6093, 5601, 29941, 10163, 5600, 8976, 5603, 8936, 3552, 834, 79659, 7879, 10093, 10092, 929, 10095, 5595, 4790, 10109, 5879, 5216, 5594, 89953, 1437, 5599, 1432, 6300, 2318, 3606, 375189, 5970, 2316, 2317, 1783, 3460, 3458, 3459, 58484, 60, 7082, 391, 2920, 2921, 1778, 10552, 1781, 81873, 51143, 2353, 3569, 998, 83547	4914	83	6879	1.02883	1	0.684792	99.986
	M	hsa01130:Biosynthesis of antibiotics	153	0.959127	0.498655	9453, 2645, 5232, 4047, 5230, 5162, 5160, 4598, 25796, 5634, 158, 10993, 2339, 10201, 38, 23463, 2342, 1629, 3156, 10157, 84532, 10826, 5226, 3099, 203, 3098, 204, 5224, 1892, 5223, 102157402, 4191, 4190, 270, 272, 7941, 271, 4833, 275, 414328, 30, 4830, 4597, 51166, 471, 4832, 875, 1491, 2023, 5214, 1610, 1431, 9986, 219, 26289, 217, 8382, 3028, 23483, 3033, 3032, 6470, 3030, 3419, 3418, 6472, 4…	4914	212	6879	1.01029	1	0.696793	99.9901
	OS	hsa04964:Proximal tubule bicarbonate reclamation	18	0.112839	0.499915	1468, 5106, 760, 5105, 762, 27165, 486, 4190, 476, 10991, 8671, 477, 2744, 482, 483, 480, 481, 23439	4914	23	6879	1.09556	1	0.696024	99.9904
	M	hsa01040:Biosynthesis of unsaturated fatty acids	18	0.112839	0.499915	122970, 9524, 570, 60481, 51495, 79071, 401494, 8310, 55825, 79966, 6319, 9200, 30, 3030, 11332, 51, 51144, 201562	4914	23	6879	1.09556	1	0.696024	99.9904
	M	hsa00600:Sphingolipid metabolism	35	0.219408	0.517904	130367, 9514, 166929, 57704, 56848, 253782, 4759, 91012, 8613, 7357, 123099, 410, 8877, 8879, 79603, 10825, 29956, 259230, 55331, 64781, 55304, 6610, 339221, 81537, 8560, 129807, 125981, 2717, 8611, 427, 8612, 6609, 9331, 9517, 55512	4914	47	6879	1.04246	1	0.712518	99.9941
	M	hsa00531:Glycosaminoglycan degradation	15	0.0940321	0.528845	10855, 60495, 2990, 8372, 2799, 23553, 3373, 6677, 138050, 2588, 3425, 6448, 4669, 3423, 3073	4914	19	6879	1.10517	1	0.721548	99.9957
	M	hsa00330:Arginine and proline metabolism	37	0.231946	0.53511	84735, 262, 113451, 6723, 4129, 4128, 112849, 55748, 383, 219, 384, 217, 58510, 54498, 6611, 1152, 4942, 1158, 4846, 112483, 223, 224, 4842, 112817, 2593, 5033, 501, 51056, 26, 79814, 2805, 8659, 5832, 6303, 1160, 1610, 4953	4914	50	6879	1.03591	1	0.725801	99.9964
	M	hsa00030:Pentose phosphate pathway	22	0.137914	0.546336	6120, 64080, 226, 22934, 55276, 9563, 25796, 5634, 8789, 5213, 5211, 414328, 221823, 5631, 9104, 51071, 2539, 5236, 7086, 8277, 5214, 5226	4914	29	6879	1.06198	1	0.734912	99.9974
	OS	hsa04977:Vitamin digestion and absorption	17	0.10657	0.55326	686, 55788, 8884, 4363, 8029, 25974, 949, 337, 2694, 335, 10560, 6948, 5948, 113278, 6573, 80704, 5406	4914	22	6879	1.08172	1	0.739711	99.9979
	M	hsa00524:Butirosin and neomycin biosynthesis	5	0.031344	0.557609	3099, 3101, 3098, 2645, 80201	4914	5	6879	1.39988	1	0.741985	99.9981
	M	hsa00232:Caffeine metabolism	5	0.031344	0.557609	1548, 10, 7498, 9, 1544	4914	5	6879	1.39988	1	0.741985	99.9981
	OS	hsa04622:RIG-I-like receptor signaling pathway	51	0.319709	0.559473	843, 841, 3627, 1147, 7706, 7124, 9140, 9755, 80143, 8772, 8737, 3576, 5601, 9636, 5600, 4214, 5603, 3592, 3551, 6885, 3452, 55593, 1654, 9641, 4790, 4793, 4792, 3661, 64135, 8517, 5599, 1432, 6300, 5970, 7189, 7187, 10010, 3456, 1540, 8717, 23586, 57506, 56832, 79132, 29110, 340061, 3467, 64343, 79671, 3665, 54941	4914	70	6879	1.01991	1	0.741853	99.9982
	M	hsa00533:Glycosaminoglycan biosynthesis - keratan sulfate	12	0.0752257	0.564507	11041, 10678, 8534, 2683, 6483, 8704, 6482, 8702, 6487, 2530, 93010, 4166	4914	15	6879	1.1199	1	0.74479	99.9985
	M	hsa00511:Other glycan degradation	14	0.0877633	0.587661	2517, 2519, 284004, 175, 64772, 4126, 4125, 4123, 129807, 57704, 23324, 10825, 4759, 3073	4914	18	6879	1.08879	1	0.764836	99.9993
	GIP	hsa03022:Basal transcription factors	33	0.206871	0.592371	4331, 6873, 2071, 6874, 6872, 54457, 404672, 51616, 11036, 8148, 6908, 83860, 6882, 6883, 27097, 6884, 9569, 6881, 2965, 10629, 6879, 2963, 1022, 2962, 2961, 6875, 2960, 6878, 6877, 2969, 902, 9519, 2967	4914	45	6879	1.02658	1	0.767362	99.9994
	M	hsa00520:Amino sugar and nucleotide sugar metabolism	35	0.219408	0.606998	4351, 2645, 2584, 2582, 5373, 55276, 5372, 132789, 2762, 54187, 7358, 1727, 197258, 140838, 8790, 3073, 3099, 3101, 3098, 2592, 10020, 80201, 55577, 91373, 1118, 6675, 5973, 27159, 7360, 80896, 5236, 55907, 5238, 10007, 29926	4914	48	6879	1.02074	1	0.778968	99.9996
	M	hsa00190:Oxidative phosphorylation	95	0.595537	0.618148	1352, 1351, 9550, 29796, 1350, 4698, 4697, 27068, 9551, 374291, 535, 533, 6390, 6391, 4513, 539, 4512, 1346, 537, 1347, 341947, 1345, 10063, 506, 1329, 509, 1327, 170712, 50617, 479, 7381, 9114, 1339, 4696, 1337, 4694, 7386, 7385, 7384, 54539, 4709, 4707, 4708, 4705, 4706, 4701, 4702, 4700, 10975, 51606, 27089, 90423, 513, 4538, 4536, 125965, 5464, 10632, 245972, 64077, 9167, 126328, 245973, 518,…	4914	133	6879	0.999913	1	0.787242	99.9997
	M	hsa00534:Glycosaminoglycan biosynthesis - heparan sulfate / heparin	18	0.112839	0.625108	222537, 9957, 126792, 2131, 9394, 9955, 64131, 266722, 11285, 3340, 26035, 9953, 9653, 2134, 90161, 2135, 26229, 2137	4914	24	6879	1.04991	1	0.791693	99.9998
	HD	hsa05020:Prion diseases	25	0.15672	0.626271	6647, 5605, 100506742, 10963, 2002, 4851, 581, 5566, 5567, 5568, 3552, 5621, 729, 6352, 727, 713, 3915, 5595, 2534, 731, 3569, 730, 733, 732, 5594	4914	34	6879	1.02932	1	0.790982	99.9998
	HD	hsa05340:Primary immunodeficiency	25	0.15672	0.626271	7535, 920, 115650, 8517, 3561, 6891, 5994, 5993, 29851, 7374, 100, 3575, 959, 57379, 695, 930, 5897, 5896, 916, 326, 23495, 973, 4261, 3932, 64421	4914	34	6879	1.02932	1	0.790982	99.9998
	EIP	hsa02010:ABC transporters	32	0.200602	0.629514	10347, 64137, 215, 19, 6891, 23461, 11194, 21, 5826, 20, 5825, 8647, 1244, 8714, 10060, 9429, 10057, 10257, 9619, 1080, 5244, 4363, 5243, 22, 10351, 6833, 23456, 23457, 154664, 10350, 340273, 64241	4914	44	6879	1.01809	1	0.79213	99.9998
	OS	hsa04744:Phototransduction	20	0.125376	0.640818	9626, 801, 5145, 5158, 2779, 810, 2782, 9187, 8787, 51806, 1259, 5148, 1258, 6011, 2979, 2978, 5957, 6010, 163688, 2986	4914	27	6879	1.03695	1	0.800379	99.9999
	M	hsa00360:Phenylalanine metabolism	13	0.0814945	0.647127	4282, 220, 6898, 221, 222, 259307, 4129, 4128, 3242, 314, 218, 8639, 2805	4914	17	6879	1.07049	1	0.804196	99.9999
	M	hsa00450:Selenocompound metabolism	13	0.0814945	0.647127	9061, 7296, 9060, 92935, 11185, 51540, 22929, 22928, 4548, 118672, 1491, 56267, 883	4914	17	6879	1.07049	1	0.804196	99.9999
	EIP	hsa04630:Jak-STAT signaling pathway	103	0.645687	0.652939	6774, 6772, 10401, 6773, 7297, 50615, 1387, 7066, 9655, 51561, 1489, 8027, 207, 3718, 208, 10000, 6777, 6778, 4609, 1437, 23533, 3598, 8554, 3597, 5618, 1271, 5617, 8651, 1438, 149233, 1440, 9021, 595, 1442, 598, 1441, 51588, 9180, 894, 896, 6655, 2056, 3581, 5781, 4352, 163702, 8835, 1154, 5777, 3575, 3594, 3596, 3590, 3592, 10379, 3452, 2885, 3952, 29949, 3586, 3587, 3588, 6654, 3589, 2057, 356…	4914	145	6879	0.994396	1	0.807567	99.9999
	M	hsa00020:Citrate cycle (TCA cycle)	22	0.137914	0.655073	1743, 5106, 47, 5162, 1431, 5105, 4191, 5160, 1738, 4190, 5091, 6389, 4967, 8802, 8803, 3419, 6390, 3418, 8801, 6391, 3421, 50	4914	30	6879	1.02658	1	0.807763	99.9999
	OS	hsa04640:Hematopoietic cell lineage	62	0.388666	0.657048	2811, 2056, 3581, 7124, 945, 2815, 947, 948, 3676, 3675, 3674, 2208, 2993, 7066, 7850, 3575, 4311, 3590, 930, 7037, 931, 2322, 933, 2323, 3690, 3552, 1380, 929, 1378, 3589, 2057, 3126, 1437, 920, 1435, 3563, 966, 960, 924, 1604, 1438, 1791, 1440, 3655, 3673, 3570, 3672, 1441, 3574, 100133941, 951, 916, 290, 911, 912, 913, 3565, 3566, 3568, 3569, 3123, 3122	4914	87	6879	0.997614	1	0.807831	99.9999
	GIP	hsa03008:Ribosome biogenesis in eukaryotes	62	0.388666	0.657048	54552, 2091, 55781, 10248, 10799, 10482, 9790, 10199, 55998, 55813, 55131, 22803, 84135, 51367, 29889, 55127, 55916, 55226, 166378, 102157402, 23160, 3692, 28987, 54464, 10436, 51096, 81691, 138716, 55651, 10813, 4931, 26354, 65083, 1459, 7514, 10171, 29102, 51068, 84128, 54433, 23195, 5822, 29107, 1460, 10775, 6949, 10940, 57455, 4809, 83732, 10885, 51077, 134430, 5901, 25996, 23560, 51602, 1060…	4914	87	6879	0.997614	1	0.807831	99.9999
	M	hsa00532:Glycosaminoglycan biosynthesis - chondroitin sulfate / dermatan sulfate	15	0.0940321	0.661881	29940, 126792, 337876, 64131, 113189, 50515, 22856, 54480, 51363, 11285, 166012, 10090, 55454, 55790, 26229	4914	20	6879	1.04991	1	0.810371	99.9999
	M	hsa00460:Cyanoamino acid metabolism	6	0.0376128	0.679091	2686, 2687, 57733, 6470, 124975, 6472	4914	7	6879	1.1999	1	0.823404	100
	GIP	hsa04122:Sulfur relay system	8	0.0501505	0.687149	27304, 348180, 7263, 4338, 4357, 9054, 81605, 4337	4914	10	6879	1.1199	1	0.828588	100
	M	hsa00510:N-Glycan biosynthesis	35	0.219408	0.688466	79868, 57171, 11253, 2683, 4249, 4248, 3703, 6185, 4247, 79087, 57134, 8818, 8813, 23193, 11320, 201595, 10905, 22845, 84920, 79053, 85365, 1798, 1650, 11282, 29929, 4121, 6480, 29880, 8704, 146664, 25834, 7841, 79796, 2530, 4245	4914	49	6879	0.999913	1	0.828153	100
	GIP	hsa03450:Non-homologous end-joining	10	0.0626881	0.696452	7518, 4361, 2237, 27343, 1791, 7520, 27434, 10111, 5591, 64421	4914	13	6879	1.07683	1	0.83326	100
	M	hsa00760:Nicotinate and nicotinamide metabolism	21	0.131645	0.698563	64802, 22978, 5169, 5167, 316, 27231, 55191, 83594, 93100, 51251, 133686, 23475, 84618, 4860, 349565, 30833, 10135, 4907, 23057, 65220, 115024	4914	29	6879	1.0137	1	0.833506	100
	HD	hsa04940:Type I diabetes mellitus	30	0.188064	0.701914	3126, 3111, 4049, 3112, 941, 942, 940, 7124, 3458, 3107, 5799, 3106, 3630, 3108, 5798, 3134, 3133, 3105, 3113, 3135, 1363, 3592, 2572, 3552, 3329, 5551, 355, 3002, 3123, 3122	4914	42	6879	0.999913	1	0.834785	100
	EIP	hsa04514:Cell adhesion molecules (CAMs)	100	0.626881	0.710983	1003, 83700, 54413, 1001, 941, 22871, 942, 940, 29126, 3680, 3683, 947, 80381, 23308, 57863, 3676, 29851, 6614, 3135, 49861, 5175, 100506658, 933, 3695, 7412, 3685, 6403, 6404, 6693, 3689, 58494, 1000, 1493, 51208, 3126, 920, 57555, 1272, 9369, 214, 6401, 923, 3897, 3696, 4099, 1462, 23114, 3134, 3133, 9378, 3113, 9379, 57689, 137075, 8174, 6383, 6382, 5817, 3123, 5819, 999, 3122, 5818, 3111, 311…	4914	142	6879	0.98583	1	0.840757	100
	GIP	hsa03013:RNA transport	121	0.758526	0.718709	55746, 23511, 94026, 2332, 10799, 8672, 23279, 10482, 79902, 4927, 4928, 59343, 10921, 8669, 1975, 6612, 11097, 1977, 53371, 1978, 1979, 8021, 51367, 4686, 100101267, 22985, 1983, 51095, 1981, 7175, 7341, 26986, 79023, 9984, 7514, 1917, 7329, 1915, 55110, 5042, 55520, 9775, 23191, 10940, 26999, 9631, 3837, 79833, 8563, 8663, 8662, 10284, 10419, 8661, 8667, 8665, 8664, 22916, 10605, 129401, 9513, …	4914	172	6879	0.984798	1	0.845596	100
	M	hsa01212:Fatty acid metabolism	34	0.213139	0.721037	23205, 1374, 126129, 51495, 35, 5538, 401494, 37, 38, 10449, 3033, 6319, 9200, 2194, 3032, 3030, 23305, 1892, 9524, 60481, 79071, 1962, 54995, 8310, 2180, 55825, 79966, 1376, 30, 51144, 51, 201562, 2181, 2182	4914	48	6879	0.99158	1	0.846062	100
	HD	hsa05140:Leishmaniasis	50	0.31344	0.724064	3725, 3111, 3112, 2002, 6772, 7124, 4615, 3676, 9103, 3108, 51135, 5777, 5600, 4688, 5603, 5743, 3592, 6885, 3552, 3689, 1378, 5595, 2215, 4790, 3586, 4793, 2212, 4792, 5594, 3126, 1432, 6300, 5970, 3460, 7042, 7189, 7040, 3458, 3459, 3654, 7043, 3113, 653361, 10454, 3565, 7097, 2353, 1535, 3123, 3122	4914	71	6879	0.98583	1	0.847103	100
	M	hsa00062:Fatty acid elongation	18	0.112839	0.732441	122970, 1892, 9524, 6785, 60481, 51495, 79071, 5538, 401494, 10449, 79993, 3033, 9200, 3032, 3030, 11332, 51144, 201562	4914	25	6879	1.00791	1	0.852455	100
	HD	hsa05321:Inflammatory bowel disease (IBD)	45	0.282096	0.734277	3725, 3126, 3111, 3112, 6774, 3561, 3605, 6772, 3606, 5970, 7124, 3460, 50615, 7042, 7040, 3458, 149233, 3459, 3108, 4094, 112744, 50943, 7043, 3594, 3113, 3596, 6095, 51561, 3592, 64127, 3552, 6097, 8807, 4088, 3565, 3566, 4790, 7097, 4772, 6778, 3586, 3569, 3123, 3122, 4087	4914	64	6879	0.984289	1	0.852558	100
	M	hsa00010:Glycolysis / Gluconeogenesis	47	0.294634	0.742133	669, 55902, 2645, 5232, 5106, 5230, 5162, 5105, 5160, 219, 55276, 217, 218, 8789, 5213, 5211, 2027, 2026, 84532, 3945, 125, 3099, 220, 126, 3101, 3098, 221, 127, 5224, 222, 128, 5223, 223, 224, 130589, 226, 124, 1738, 57818, 80201, 501, 5236, 5313, 2023, 5315, 5214, 26330	4914	67	6879	0.982004	1	0.857478	100
	GIP	hsa03050:Proteasome	31	0.194333	0.744637	5718, 5682, 5710, 51371, 9861, 5686, 5713, 5685, 5684, 5683, 3458, 23198, 10197, 5699, 5698, 5708, 5709, 5706, 5691, 10213, 5705, 5690, 5702, 5693, 5692, 7979, 5695, 5701, 5688, 5689, 143471	4914	44	6879	0.986278	1	0.858138	100
	OS	hsa04710:Circadian rhythm	22	0.137914	0.748282	4862, 6095, 1453, 8553, 79365, 1407, 1454, 1408, 8945, 9575, 1385, 53632, 6097, 6500, 23291, 8454, 5564, 5563, 5562, 406, 9978, 26224	4914	31	6879	0.993462	1	0.859714	100
	M	hsa01200:Carbon metabolism	79	0.495236	0.751943	55902, 6120, 2645, 5232, 5230, 5162, 5160, 2098, 35, 22934, 5634, 25796, 10993, 38, 9104, 4967, 6390, 6391, 26227, 84532, 5226, 3099, 3101, 3098, 1892, 5224, 5223, 128, 4191, 54363, 4190, 2805, 414328, 275, 4594, 5313, 2023, 5315, 5214, 1743, 10873, 1431, 113675, 8789, 5213, 5211, 84693, 6470, 2875, 3030, 3419, 3418, 4329, 7086, 6472, 2027, 2026, 4200, 5096, 29968, 226, 1738, 1962, 5723, 9563, 18…	4914	113	6879	0.978676	1	0.861311	100
	OS	hsa04672:Intestinal immune network for IgA production	33	0.206871	0.752375	3126, 115650, 3111, 3112, 941, 942, 940, 10673, 8741, 3601, 23308, 3676, 7040, 29851, 10803, 9020, 3108, 56477, 4055, 5284, 3113, 959, 57379, 23495, 3695, 6387, 2826, 8174, 3565, 3586, 3569, 3123, 3122	4914	47	6879	0.982893	1	0.860356	100
	M	hsa00750:Vitamin B6 metabolism	5	0.031344	0.770226	8566, 29968, 316, 493911, 55163	4914	6	6879	1.16656	1	0.873111	100
	OS	hsa04610:Complement and coagulation cascades	48	0.300903	0.774175	2147, 2149, 966, 5104, 3827, 7450, 2266, 1604, 729, 727, 623, 725, 2244, 5327, 3053, 624, 2152, 5329, 5265, 629, 2155, 5328, 2159, 7035, 2158, 2157, 4179, 5627, 3818, 1380, 5648, 5054, 5340, 462, 717, 719, 713, 1675, 1378, 2161, 3426, 2160, 10747, 731, 730, 733, 732, 7056	4914	69	6879	0.973828	1	0.874947	100
	OS	hsa04974:Protein digestion and absorption	61	0.382397	0.788574	1292, 1293, 2006, 1290, 1291, 1294, 486, 482, 483, 480, 481, 8645, 10136, 1289, 255631, 80781, 1288, 1287, 6564, 4311, 1281, 1282, 6546, 1284, 1286, 5646, 6505, 5645, 476, 477, 5547, 9056, 7512, 1277, 1278, 10008, 117247, 4224, 4225, 1803, 169044, 7373, 85301, 340024, 1306, 1308, 51032, 1299, 1301, 1300, 1303, 1302, 1305, 54407, 81578, 23436, 50509, 23439, 1357, 1358, 1359	4914	88	6879	0.97037	1	0.884788	100
	HD	hsa05332:Graft-versus-host disease	23	0.144183	0.790667	3126, 3113, 3111, 3112, 3135, 941, 942, 940, 7124, 3552, 5551, 355, 3458, 3002, 3107, 3106, 3108, 3134, 3569, 3133, 3105, 3123, 3122	4914	33	6879	0.975672	1	0.885221	100
	HD	hsa05164:Influenza A	121	0.758526	0.792417	3725, 6772, 6773, 8743, 6347, 3337, 7297, 5371, 10898, 84000, 10482, 9451, 4928, 4615, 6352, 6416, 1387, 1386, 5646, 5645, 3551, 3552, 207, 208, 4938, 4939, 10000, 56649, 10625, 9641, 4790, 4793, 4792, 440275, 3126, 23533, 64135, 1432, 7514, 6300, 5970, 5045, 5610, 9021, 23586, 114548, 3113, 3836, 7113, 3838, 5340, 54205, 3123, 3122, 842, 3111, 3627, 3112, 148022, 5894, 5579, 5578, 7706, 7124, 33…	4914	174	6879	0.973478	1	0.885404	100
	M	hsa00740:Riboflavin metabolism	3	0.0188064	0.801686	55312, 80308, 645	4914	3	6879	1.39988	1	0.891288	100
	OS	hsa04973:Carbohydrate digestion and absorption	29	0.181795	0.805616	23533, 6518, 486, 482, 483, 80834, 480, 481, 8972, 6476, 3099, 3101, 3098, 8503, 776, 6523, 57818, 476, 80201, 477, 207, 208, 5290, 5291, 5293, 10000, 23439, 2542, 5296	4914	42	6879	0.966582	1	0.893141	100
	M	hsa00565:Ether lipid metabolism	31	0.194333	0.810393	9514, 255043, 5048, 8613, 79888, 10390, 133121, 85465, 254531, 283748, 8398, 5050, 30814, 5051, 5320, 5322, 84647, 23646, 8605, 7941, 8611, 8612, 5049, 26279, 54947, 5337, 81579, 5338, 122618, 11145, 255189	4914	45	6879	0.96436	1	0.895639	100
	M	hsa00120:Primary bile acid biosynthesis	12	0.0752257	0.813613	23600, 1593, 10998, 10858, 51302, 1582, 9023, 10005, 570, 3295, 6342, 80270	4914	17	6879	0.988149	1	0.896981	100
	GIP	hsa03060:Protein export	16	0.100301	0.815397	6734, 196294, 6726, 58477, 10952, 11231, 6728, 6729, 23480, 83943, 55176, 90701, 7095, 60559, 29927, 6731	4914	23	6879	0.973828	1	0.897261	100
	OS	hsa04620:Toll-like receptor signaling pathway	73	0.457623	0.8196	3725, 841, 3627, 941, 1147, 148022, 942, 6772, 7124, 54106, 6352, 4615, 6416, 6351, 8772, 8737, 51135, 3576, 10333, 5601, 5600, 5605, 3592, 5603, 5609, 23643, 3551, 6885, 1326, 207, 208, 3452, 929, 1513, 10000, 6696, 5595, 9641, 4790, 5879, 4792, 5594, 23533, 3661, 8517, 5599, 114609, 1432, 6300, 5970, 7189, 7187, 54472, 3456, 6373, 3454, 3455, 3654, 8503, 29110, 5290, 5291, 4283, 5293, 7098, 104…	4914	106	6879	0.964067	1	0.899363	100
	M	hsa00430:Taurine and hypotaurine metabolism	8	0.0501505	0.820039	2686, 2687, 51380, 570, 2572, 124975, 1036, 84890	4914	11	6879	1.01809	1	0.898656	100
	M	hsa00130:Ubiquinone and other terpenoid-quinone biosynthesis	8	0.0501505	0.820039	79001, 6898, 2677, 10229, 154807, 3242, 51805, 51004	4914	11	6879	1.01809	1	0.898656	100
	M	hsa00250:Alanine, aspartate and glutamate metabolism	24	0.150451	0.826516	64902, 2572, 27165, 18, 159, 2752, 189, 158, 56954, 339983, 2744, 2805, 284716, 790, 435, 8659, 7915, 445, 259307, 2875, 440, 5471, 443, 122622	4914	35	6879	0.959916	1	0.902487	100
	GIP	hsa04060:Cytokine-cytokine receptor interaction	168	1.05316	0.845937	7292, 7293, 8741, 943, 8743, 6347, 8744, 8740, 50615, 6352, 6351, 1524, 6357, 55540, 7066, 8600, 51561, 1896, 1489, 9547, 3552, 939, 6362, 6361, 10913, 6364, 6363, 6366, 6368, 6367, 1437, 3597, 115650, 1435, 1271, 5618, 10673, 5617, 8764, 6369, 1438, 7042, 7040, 149233, 6373, 6372, 10803, 1440, 4804, 7048, 7046, 2833, 7043, 1441, 93, 92, 91, 90, 23495, 23529, 27190, 2826, 6387, 9180, 2829, 64806,…	4914	243	6879	0.967817	1	0.915799	100
	M	hsa01230:Biosynthesis of amino acids	49	0.307172	0.848068	6120, 5232, 5230, 1431, 383, 113675, 22934, 384, 5634, 10993, 5213, 5211, 435, 6470, 2875, 3419, 3418, 7086, 26227, 6472, 2027, 2026, 5224, 5223, 95, 29968, 226, 5723, 2752, 5091, 2805, 6898, 221823, 445, 5631, 5832, 4548, 4143, 875, 5313, 1491, 4144, 8277, 2023, 5315, 5214, 587, 3421, 50	4914	72	6879	0.952695	1	0.916424	100
	M	hsa00900:Terpenoid backbone biosynthesis	15	0.0940321	0.851943	9453, 23590, 9986, 3158, 4598, 2339, 38, 79947, 10654, 2342, 23463, 4597, 116150, 3156, 3422	4914	22	6879	0.954462	1	0.918323	100
	HD	hsa05162:Measles	91	0.570461	0.855991	6774, 1147, 6772, 6773, 940, 54106, 8743, 7297, 9451, 4615, 6869, 7161, 51135, 3305, 3596, 3306, 5588, 3592, 10332, 6885, 10379, 3552, 1796, 207, 3718, 208, 6504, 3452, 4938, 4939, 10000, 7128, 6777, 9641, 4790, 3310, 4793, 4792, 440275, 23533, 64135, 3661, 1459, 9367, 3561, 5970, 2932, 1027, 3460, 5610, 7189, 8797, 3458, 3459, 8793, 3456, 3454, 8795, 3455, 8794, 1460, 3654, 23586, 595, 57506, 85…	4914	133	6879	0.957811	1	0.920361	100
	HD	hsa05330:Allograft rejection	25	0.15672	0.856643	3126, 3111, 3112, 941, 942, 940, 7124, 3458, 3107, 3106, 3108, 3134, 3133, 3105, 959, 3113, 3135, 3592, 5551, 355, 3002, 3565, 3586, 3123, 3122	4914	37	6879	0.945863	1	0.919953	100
	M	hsa00620:Pyruvate metabolism	27	0.169258	0.858686	55902, 5106, 10873, 5162, 9380, 5105, 219, 5160, 3029, 217, 38, 197257, 84532, 3945, 97, 223, 4200, 224, 4191, 1738, 4190, 501, 5091, 2739, 32, 5313, 5315	4914	40	6879	0.944918	1	0.920563	100
	M	hsa00061:Fatty acid biosynthesis	9	0.0564193	0.862671	23205, 2180, 2194, 32, 55301, 23305, 54995, 2181, 2182	4914	13	6879	0.969146	1	0.922598	100
	M	hsa00590:Arachidonic acid metabolism	41	0.257021	0.87539	2053, 240, 493869, 9536, 1573, 2880, 2876, 2877, 8644, 2878, 4051, 5740, 80142, 8529, 247, 4056, 127281, 283748, 30814, 8398, 5320, 5322, 5743, 5742, 84647, 8605, 239, 11283, 2687, 5730, 27306, 26279, 1559, 81579, 2882, 6916, 11145, 255189, 874, 10728, 113612	4914	61	6879	0.940902	1	0.930919	100
	M	hsa00630:Glyoxylate and dicarboxylate metabolism	18	0.112839	0.880851	5096, 9380, 1431, 112817, 4191, 54363, 1738, 4190, 2752, 189, 38, 275, 84693, 6470, 4594, 6472, 81888, 50	4914	27	6879	0.933252	1	0.934014	100
	M	hsa00650:Butanoate metabolism	18	0.112839	0.880851	1892, 348158, 65985, 2572, 35, 3158, 1962, 18, 38, 7915, 3033, 64064, 3030, 622, 123876, 116285, 3155, 54988	4914	27	6879	0.933252	1	0.934014	100
	HD	hsa05130:Pathogenic Escherichia coli infection	34	0.213139	0.887322	7846, 5578, 79861, 7454, 1499, 10382, 10383, 10381, 387, 84790, 60, 2017, 6093, 81027, 7280, 8976, 100506658, 23643, 25, 10093, 7430, 10092, 929, 9181, 10552, 10095, 81873, 203068, 2534, 4691, 10109, 998, 4690, 999	4914	51	6879	0.933252	1	0.937825	100
	M	hsa00770:Pantothenate and CoA biosynthesis	12	0.0752257	0.88834	5169, 79646, 1807, 60490, 80347, 1806, 5167, 60496, 53354, 80025, 51733, 587	4914	18	6879	0.933252	1	0.937808	100
	M	hsa00604:Glycosphingolipid biosynthesis - ganglio series	10	0.0626881	0.894344	27090, 30815, 256435, 9197, 6483, 6482, 81849, 8705, 3073, 29906	4914	15	6879	0.933252	1	0.941313	100
	HD	hsa05012:Parkinson's disease	96	0.601805	0.901567	842, 1351, 1350, 29796, 4698, 4697, 111, 9246, 374291, 6390, 6391, 4513, 539, 65018, 4512, 1346, 1347, 341947, 1345, 506, 1329, 509, 1327, 170712, 7314, 836, 10105, 7381, 7345, 1339, 1813, 4696, 1337, 4694, 7386, 7385, 7384, 54539, 4709, 4707, 4708, 4705, 4706, 9627, 317, 7327, 7326, 4701, 4702, 7417, 118424, 4700, 10975, 7419, 27429, 27089, 2770, 513, 4538, 4536, 125965, 7332, 9167, 126328, 518,…	4914	142	6879	0.946396	1	0.945665	100
	HD	hsa05133:Pertussis	50	0.31344	0.901709	3725, 840, 148022, 801, 7124, 4615, 10392, 387, 51135, 3576, 5601, 51561, 5600, 5603, 3592, 23643, 3552, 834, 3394, 836, 929, 3689, 5595, 4790, 3586, 5594, 3661, 5599, 114609, 1432, 6300, 5970, 1073, 1072, 2770, 7189, 727, 51806, 725, 6372, 3659, 3654, 114548, 2773, 810, 717, 713, 2353, 3569, 163688	4914	75	6879	0.933252	1	0.945098	100
	HD	hsa04950:Maturity onset diabetes of the young	17	0.10657	0.90611	50674, 2645, 5078, 222546, 3651, 3280, 6928, 6927, 4825, 3174, 3171, 3172, 4821, 2494, 5313, 3630, 3170	4914	26	6879	0.915305	1	0.947512	100
	CP	hsa04145:Phagosome	101	0.633149	0.91681	9550, 11151, 949, 948, 7060, 535, 533, 1520, 537, 3920, 2204, 9146, 10333, 7280, 3135, 4688, 10332, 3690, 200576, 8685, 50617, 7879, 929, 3685, 3689, 3916, 2215, 8411, 2212, 3126, 78989, 81035, 6891, 1783, 23480, 821, 9902, 51606, 22925, 245972, 84790, 245973, 3134, 3133, 811, 3113, 81027, 10312, 51382, 1778, 55176, 523, 1781, 7059, 203068, 7058, 529, 526, 525, 528, 7057, 83547, 3123, 527, 3122, …	4914	150	6879	0.942584	1	0.954273	100
	M	hsa00910:Nitrogen metabolism	11	0.0689569	0.918197	763, 11238, 765, 771, 766, 760, 761, 762, 2752, 767, 759	4914	17	6879	0.905803	1	0.954639	100
	HD	hsa05033:Nicotine addiction	26	0.162989	0.920407	2562, 2560, 246213, 57030, 2558, 8973, 2557, 1137, 2902, 2903, 2904, 2905, 2906, 774, 2892, 2890, 57084, 140679, 200959, 2563, 1141, 2565, 2566, 2567, 2568, 116444	4914	40	6879	0.909921	1	0.95558	100
	M	hsa00730:Thiamine metabolism	3	0.0188064	0.926697	9054, 27010, 79178	4914	4	6879	1.04991	1	0.959327	100
	M	hsa00290:Valine, leucine and isoleucine biosynthesis	3	0.0188064	0.926697	113675, 587, 10993	4914	4	6879	1.04991	1	0.959327	100
	OS	hsa04623:Cytosolic DNA-sensing pathway	41	0.257021	0.954939	3661, 3627, 8517, 5435, 1147, 9533, 5970, 3606, 81030, 661, 51082, 6352, 6351, 11035, 3456, 90865, 8737, 51728, 5440, 115004, 55718, 23586, 57506, 9447, 3551, 834, 3452, 29110, 340061, 171568, 10623, 9641, 10622, 11128, 55703, 10621, 4790, 4793, 4792, 3569, 3665	4914	64	6879	0.896797	1	0.977244	100
	M	hsa00220:Arginine biosynthesis	12	0.0752257	0.965274	435, 445, 95, 4846, 2875, 4842, 27165, 383, 384, 2752, 2744, 2805	4914	20	6879	0.839927	1	0.983164	100
	M	hsa00640:Propanoate metabolism	17	0.10657	0.966436	55902, 1892, 5096, 1962, 18, 38, 84693, 23417, 8802, 3030, 8803, 32, 4594, 8801, 4329, 84532, 3945	4914	28	6879	0.849926	1	0.983574	100
	M	hsa01210:2-Oxocarboxylic acid metabolism	10	0.0626881	0.97042	95, 2875, 51166, 1431, 3419, 3418, 587, 3421, 2805, 50	4914	17	6879	0.823458	1	0.985659	100
	M	hsa00500:Starch and sucrose metabolism	20	0.125376	0.971367	3099, 5169, 3098, 3101, 2645, 5167, 57733, 283209, 11181, 55276, 57818, 80201, 7360, 5834, 5837, 5236, 2548, 8972, 2997, 6476	4914	33	6879	0.848411	1	0.985972	100
	HD	hsa05310:Asthma	18	0.112839	0.973438	3113, 959, 3126, 3111, 3596, 3112, 7124, 5553, 6037, 8288, 2207, 2206, 3565, 2205, 3108, 3586, 3123, 3122	4914	30	6879	0.839927	1	0.986956	100
	M	hsa00400:Phenylalanine, tyrosine and tryptophan biosynthesis	3	0.0188064	0.974314	6898, 259307, 2805	4914	5	6879	0.839927	1	0.987248	100
	M	hsa01220:Degradation of aromatic compounds	2	0.0125376	0.976681	9104, 128	4914	3	6879	0.933252	1	0.988432	100
	M	hsa00780:Biotin metabolism	2	0.0125376	0.976681	686, 54995	4914	3	6879	0.933252	1	0.988432	100
	OS	hsa04742:Taste transduction	27	0.169258	0.983473	50831, 2914, 114, 112, 50835, 50832, 6340, 6338, 6337, 259286, 80834, 29850, 80835, 259285, 40, 50840, 3710, 5566, 5567, 5568, 54429, 5726, 196883, 259296, 51764, 259291, 50836	4914	45	6879	0.839927	1	0.992162	100
	M	hsa00592:alpha-Linolenic acid metabolism	14	0.0877633	0.988663	283748, 8398, 30814, 5320, 5322, 84647, 8605, 8310, 30, 26279, 81579, 51, 11145, 255189	4914	25	6879	0.783932	1	0.994874	100
	M	hsa00980:Metabolism of xenobiotics by cytochrome P450	45	0.282096	0.990639	1572, 2938, 22977, 2052, 1577, 54490, 8574, 218, 373156, 6822, 1576, 1548, 2950, 1543, 1645, 1544, 1545, 1565, 125, 29785, 220, 126, 221, 127, 222, 128, 3290, 9446, 124, 4258, 4257, 4259, 2940, 27294, 119391, 2944, 1559, 2941, 2948, 2946, 874, 1553, 79799, 54658, 2949	4914	74	6879	0.851277	1	0.995819	100
	M	hsa00072:Synthesis and degradation of ketone bodies	5	0.031344	0.992117	64064, 622, 3158, 3155, 38	4914	10	6879	0.699939	1	0.996505	100
	OS	hsa04612:Antigen processing and presentation	46	0.288365	0.992337	3126, 920, 3111, 3112, 3824, 5994, 6891, 3809, 7124, 6892, 5993, 3808, 3805, 3806, 821, 3803, 3804, 3458, 4802, 3320, 4800, 5641, 4801, 1520, 10197, 3107, 3106, 3108, 3134, 3133, 3105, 3305, 3113, 811, 3306, 3135, 3811, 1385, 3326, 3308, 972, 4261, 567, 3310, 3123, 3122	4914	76	6879	0.847295	1	0.996544	100
	M	hsa00860:Porphyrin and chlorophyll metabolism	24	0.150451	0.993297	211, 1352, 212, 2395, 210, 2990, 1371, 54490, 644, 326625, 645, 2235, 3162, 3163, 9843, 5498, 7390, 3052, 3145, 1356, 79799, 124454, 54658, 2058	4914	42	6879	0.79993	1	0.996974	100
	M	hsa00471:D-Glutamine and D-glutamate metabolism	2	0.0125376	0.993343	27165, 2744	4914	4	6879	0.699939	1	0.99693	100
	HD	hsa05204:Chemical carcinogenesis	48	0.300903	0.994876	2938, 2052, 1577, 54490, 218, 373156, 6822, 1576, 1548, 2950, 1543, 1562, 1544, 1545, 883, 125, 220, 126, 221, 127, 222, 128, 100861540, 3290, 64816, 5743, 9446, 124, 6817, 4258, 4257, 4259, 2940, 10, 119391, 2944, 405, 6799, 1559, 2941, 2948, 2946, 9, 1553, 79799, 56267, 54658, 2949	4914	80	6879	0.839927	1	0.997677	100
	HD	hsa05034:Alcoholism	112	0.702106	0.995646	801, 9555, 59345, 1392, 90993, 79885, 3012, 92815, 10488, 1386, 51564, 5173, 673, 1385, 4893, 51764, 1813, 2788, 3845, 2787, 53358, 2783, 2786, 55869, 2785, 2790, 10014, 2770, 2791, 2793, 51806, 54331, 10013, 84699, 3018, 9759, 10681, 2778, 3014, 2773, 3015, 2775, 3017, 810, 2782, 3020, 85236, 83933, 6655, 5894, 4852, 6464, 111, 148327, 94239, 8365, 94235, 8970, 8367, 8369, 2902, 2903, 8349, 2904…	4914	177	6879	0.885798	1	0.998027	100
	HD	hsa05150:Staphylococcus aureus infection	31	0.194333	0.995879	3126, 3111, 2359, 3112, 2266, 3683, 3383, 727, 9103, 3108, 2204, 629, 1828, 3113, 5648, 5724, 5340, 717, 6403, 719, 6404, 713, 3689, 1675, 3426, 2215, 2212, 3586, 10747, 3123, 3122	4914	54	6879	0.803634	1	0.998102	100
	M	hsa00591:Linoleic acid metabolism	15	0.0940321	0.997661	283748, 8398, 30814, 5320, 5322, 84647, 8605, 1573, 1576, 26279, 1559, 81579, 11145, 255189, 1544	4914	29	6879	0.724075	1	0.998979	100
	M	hsa00982:Drug metabolism - cytochrome P450	38	0.238215	0.999114	2938, 4129, 4128, 316, 1577, 54490, 218, 373156, 1576, 1548, 2950, 1544, 1565, 125, 220, 2329, 126, 221, 127, 222, 128, 9446, 124, 4258, 4257, 4259, 2328, 2940, 119391, 2944, 1559, 2330, 2941, 2948, 2946, 79799, 54658, 2949	4914	68	6879	0.782285	1	0.999651	100
	HD	hsa05320:Autoimmune thyroid disease	28	0.175527	0.999141	3126, 3111, 3112, 941, 942, 940, 7253, 3107, 3106, 3108, 3134, 3133, 3105, 959, 3113, 7038, 3135, 1081, 3452, 5551, 355, 3002, 3565, 7173, 3586, 3123, 1493, 3122	4914	52	6879	0.75378	1	0.999653	100
	M	hsa00983:Drug metabolism - other enzymes	24	0.150451	0.999386	3251, 978, 2990, 7498, 54490, 51733, 3614, 1576, 3615, 8824, 8833, 1548, 1807, 54963, 1806, 10, 7372, 7172, 9, 7084, 79799, 83549, 7378, 54658	4914	46	6879	0.730371	1	0.999755	100
	M	hsa00040:Pentose and glucuronate interconversions	15	0.0940321	0.999879	9365, 6120, 2990, 54490, 51181, 51084, 27294, 7358, 7360, 9942, 231, 57016, 6652, 79799, 54658	4914	33	6879	0.636308	1	0.999959	100
	M	hsa00053:Ascorbate and aldarate metabolism	11	0.0689569	0.999957	9104, 7358, 223, 224, 219, 217, 54490, 55586, 501, 79799, 54658	4914	27	6879	0.570321	1	0.999986	100
	GIP	hsa00970:Aminoacyl-tRNA biosynthesis	33	0.206871	0.999976	79587, 55157, 283459, 5917, 6301, 55278, 51067, 16, 2193, 57038, 23395, 10056, 57505, 8565, 79731, 2617, 55699, 3735, 10352, 123283, 51520, 7407, 3376, 92935, 833, 123263, 6897, 1615, 23438, 118672, 124454, 2058, 10667	4914	66	6879	0.699939	1	0.999993	100
	M	hsa00140:Steroid hormone biosynthesis	27	0.169258	0.999994	79644, 1577, 3284, 54490, 6820, 1312, 1576, 8644, 1645, 1543, 1544, 1545, 412, 6716, 100861540, 6715, 3291, 3290, 3294, 3292, 1588, 1586, 1585, 51478, 51144, 79799, 54658	4914	58	6879	0.651667	1	0.999998	100
	M	hsa00830:Retinol metabolism	29	0.181795	0.999999	10170, 8694, 216, 316, 54884, 1577, 54490, 1576, 9249, 1548, 1543, 1544, 1562, 125, 29785, 8854, 126, 127, 100861540, 128, 124, 53630, 157506, 5959, 1559, 8228, 79799, 54658, 56603	4914	64	6879	0.63432	1	1	100
	HD	hsa05322:Systemic lupus erythematosus	70	0.438816	1	3111, 3112, 941, 942, 940, 7124, 9555, 3012, 92815, 94239, 3108, 81, 8365, 8970, 87, 8367, 8369, 2903, 8349, 2904, 6738, 6737, 1511, 8355, 2215, 8354, 8353, 8352, 3586, 731, 8359, 2212, 730, 6741, 733, 286436, 732, 3126, 55766, 6634, 729, 3458, 8340, 727, 1991, 8345, 8348, 8347, 8342, 8341, 8344, 3113, 959, 3018, 3014, 3015, 3017, 717, 713, 3020, 8335, 6632, 85236, 8334, 88, 3123, 8330, 255626, 8…	4914	134	6879	0.731279	1	1	100

[truncated: 9 more sheets: Table_S11, Table_S12, Table_S13, Table_S14, Table_S15, Table_S16, Table_S17, Table_S18, Table_S19]
